# Supplementary material for: Examining the effect of authentic leadership and contextual performance on work engagement among employees working in sports organizations
Source: Front Psychol. 2026 Mar 25;17:1669534. doi: 10.3389/fpsyg.2026.1669534 (PMC13056639; doi:10.3389/fpsyg.2026.1669534)
Supplement: Supplementary file 1 [file Data_Sheet_1.ZIP]

Archive with 2 entries (2 files):
- Etik Kurul Kararı (4).pdf
- spor kuruluşlarında çalışan personelin otantik liderlik ve bağlamsal performansın işe angaje olmada etkisinin incelenmesi’  (Yanıtlar).xlsx
