# Supplementary material for: Examining the effect of authentic leadership and contextual performance on work engagement among employees working in sports organizations
Source: Front Psychol. 2026 Mar 25;17:1669534. doi: 10.3389/fpsyg.2026.1669534 (PMC13056639; doi:10.3389/fpsyg.2026.1669534)
Supplement: Supplementary file 1 [file Data_Sheet_1.ZIP › spor kuruluşlarında çalışan personelin otantik liderlik ve bağlamsal performansın işe angaje olmada etkisinin incelenmesi’ (Yanıtlar).xlsx]

## Sheet: Form Yanıtları 1
cinsiyetiniz	yaşınız	medeni durumunuz	çocuk sayısı	Kaç yıldır Kurumda Çalışıyorsunuz?	üniversitede okuduğunuz bölüm	Herhangi bir Lisans üstü eğitiminiz var mı?	1.Yöneticim, başkalarıyla ilişkilerimi iyileştirmek için geribildirim sağlar.	2.Yöneticim, çalışanlarına, kast ettiği şeyi daima açıkça ifade eder	3. Yöneticimin iş değerleri, davranışları ile tutarlıdır.	4. Yöneticim, işe dair temel inançlarını değiştirecek fikirlere açıktır.	5. Yöneticim, başkalarının gözleyebilmesi için yeteneklerini doğru olarak ifade eder.	6.Yöneticim yaptığı hataları kabul eder	7. Yöneticim karar verme sürecinde temel inançlarından yararlanır.	8. Yöneticim işte bir sonuca varmadan önce alternatif bakış açılarını dikkatlice dinler.	9. Yöneticim kendi güçlü ve zayıf yönlerinin farkında olduğunu belli eder.	10. Yöneticim, başkalarıyla bilgiyi açıkça paylaşır	11. Yöneticim alışılmışın dışında şeyler yapmak için baskılara direnir.	12. Yöneticim, bir karar vermeden önce elverişli veriyi objektif bir biçimde analiz eder	13. Yöneticim, diğer çalışanlar üzerinde sahip olduğu etkinin açıkça farkındadır.	14. Yöneticim fikirlerini başkalarına açıkça söyler	15. Yöneticim, içsel ahlaki standartlarıyla eylemlerine yön verir.	16. Yöneticim, diğer çalışanları zıt bakış açılarını dile getirmeleri için teşvik eder.	1. Yöneticim olmadığında bile kurallara uyarım	2. Çalışma arkadaşlarımla iş birliği yaparım	3. İşimi yaparken karşıma çıkan engelleri aşmada ısrarcıyımdır.	4. İş yerinde tertipli ve düzenli bir duruş sergilerim.	5. İşim dışındaki ek görevlere istekli olurum	6.Yönetim tarafından onaylanmayan yöntemlerden kaçınır, kurallara uyarım.	7. Zorlu görevleri üstlenmekte istekliyimdir.	8.Çalışma arkadaşlarıma yardım etme konusunda istekliyimdir.	9. İşteki önemli detaylara dikkat ederim	10. Yöneticimin vermiş olduğu kararların arkasında dururum	11. Yeterli iş disiplinine sahibimdir.	12. İş arkadaşlarım bir problemle karşılaştıklarında onları cesaretlendirir ve desteklerim.	13. İşimle ilgili problemleri çözmede inisiyatif kullanırım.	14. Öz disiplin ve oto kontrol sahibiyim.	15. Zorlu görevlere atanırken büyük istek sahibiyim.	16. Gerek kurumumun etkinliği gerekse çalışma arkadaşlarıma yardım etmek için gönüllü olarak işimin gereğinden fazlasını yaparım.	1. Çalışıyorken kendimi çok enerjik hissediyorum.	2.Yaptığım işi amaçlı ve anlamlı buluyorum.	3. Çalışırken zaman hızla akıp geçiyor	4. İşteyken kendimi güçlü ve zinde hissediyorum.	5.Çalışıyorken etrafımdaki her şeyi unutuyorum.	6. İşim bana ilham vermektedir.	7.Sabahları uyandığımda işe gitmek için can atarım.	8.Yoğun çalışıyorken bile kendimi mutlu hissederim.	9. Yaptığım işten gurur duyuyorum.	10.Çalışıyorken kendimi yaptığım işe kaptırıyorum.	11. Ara vermeden uzun bir süre işime devam edebilirim.
erkek	34	bekar	1	2-4	spor yöneticiliği	yüksek lisans	KATILIYORUM	KATILIYORUM	KATILIYORUM	KATILIYORUM	biraz katılıyorum	KATILMIYORUM	KATILIYORUM	KATILIYORUM	biraz katılıyorum	KATILIYORUM	biraz katılıyorum	KATILIYORUM	KATILIYORUM	KATILIYORUM	KATILIYORUM	KATILIYORUM	KATILIYORUM	KESİNLİKLE KATILIYORUM	KESİNLİKLE KATILIYORUM	KESİNLİKLE KATILIYORUM	KESİNLİKLE KATILIYORUM	KESİNLİKLE KATILIYORUM	KESİNLİKLE KATILIYORUM	KESİNLİKLE KATILIYORUM	KESİNLİKLE KATILIYORUM	KESİNLİKLE KATILIYORUM	KESİNLİKLE KATILIYORUM	KESİNLİKLE KATILIYORUM	KESİNLİKLE KATILIYORUM	KATILIYORUM	KATILIYORUM	KATILIYORUM	KATILIYORUM	KATILIYORUM	KATILIYORUM	KATILIYORUM	BİRAZ KATILIYORUM	BİRAZ KATILIYORUM	BİRAZ KATILIYORUM	BİRAZ KATILIYORUM	KATILIYORUM	KATILIYORUM	KATILIYORUM
kadın	34	bekar	1	11-13	spor yöneticiliği	yüksek lisans öğrenci	biraz katılıyorum	KATILIYORUM	kesinlikle KATILIYORUM	biraz katılıyorum	biraz katılıyorum	kesinlikle KATILIYORUM	kesinlikle KATILIYORUM	kesinlikle KATILIYORUM	kesinlikle KATILIYORUM	biraz katılıyorum	biraz katılıyorum	biraz katılıyorum	KATILIYORUM	biraz katılıyorum	kesinlikle KATILIYORUM	biraz katılıyorum	KESİNLİKLE KATILIYORUM	KATILIYORUM	KESİNLİKLE KATILIYORUM	KESİNLİKLE KATILIYORUM	BİRAZ KATILIYORUM	BİRAZ KATILIYORUM	KESİNLİKLE KATILIYORUM	KESİNLİKLE KATILIYORUM	KESİNLİKLE KATILIYORUM	KESİNLİKLE KATILIYORUM	KESİNLİKLE KATILIYORUM	KESİNLİKLE KATILIYORUM	KESİNLİKLE KATILIYORUM	KESİNLİKLE KATILIYORUM	BİRAZ KATILIYORUM	KATILIYORUM	BİRAZ KATILIYORUM	KESİNLİKLE KATILIYORUM	KESİNLİKLE KATILIYORUM	BİRAZ KATILIYORUM	KESİNLİKLE KATILIYORUM	BİRAZ KATILIYORUM	BİRAZ KATILIYORUM	KESİNLİKLE KATILIYORUM	KESİNLİKLE KATILIYORUM	KESİNLİKLE KATILIYORUM	KESİNLİKLE KATILIYORUM
kadın	32	bekar	yok	5-7	spor yöneticiliği	yok	KATILIYORUM	KATILIYORUM	KATILIYORUM	KATILIYORUM	KATILIYORUM	KATILIYORUM	biraz katılıyorum	KATILIYORUM	biraz katılıyorum	KATILIYORUM	KATILMIYORUM	KATILIYORUM	biraz katılıyorum	KATILIYORUM	biraz katılıyorum	KATILIYORUM	KATILIYORUM	KATILIYORUM	KATILIYORUM	KATILIYORUM	KATILIYORUM	BİRAZ KATILIYORUM	KATILIYORUM	KATILIYORUM	KATILIYORUM	KATILIYORUM	KATILIYORUM	KATILIYORUM	KATILIYORUM	KATILIYORUM	KATILIYORUM	KATILIYORUM	KATILIYORUM	KATILIYORUM	KATILIYORUM	KATILIYORUM	BİRAZ KATILIYORUM	KATILIYORUM	BİRAZ KATILIYORUM	KATILIYORUM	KATILIYORUM	KATILIYORUM	KATILIYORUM
kadın	42	bekar	1	11-13	antrenörlük	yok	KATILIYORUM	biraz katılıyorum	biraz katılıyorum	biraz katılıyorum	biraz katılıyorum	KATILMIYORUM	KATILIYORUM	KATILMIYORUM	biraz katılıyorum	biraz katılıyorum	KATILMIYORUM	biraz katılıyorum	biraz katılıyorum	KATILIYORUM	KATILMIYORUM, KATILIYORUM	biraz katılıyorum	KESİNLİKLE KATILIYORUM	KATILIYORUM	KATILIYORUM	KATILIYORUM	BİRAZ KATILIYORUM	KATILIYORUM	KATILIYORUM	KATILIYORUM	KATILIYORUM	KATILIYORUM	KATILMIYORUM, KATILIYORUM	KATILIYORUM	KATILIYORUM	KATILIYORUM	KATILIYORUM	KATILIYORUM	KATILIYORUM	KATILIYORUM	KATILIYORUM	KATILIYORUM	KATILIYORUM	KATILIYORUM	KATILIYORUM	KATILIYORUM	KATILIYORUM	KATILIYORUM	KATILIYORUM
erkek	36	evli	yok	5-7	spor yöneticiliği	yüksek lisans	KATILIYORUM	KATILIYORUM	KATILIYORUM	biraz katılıyorum	KATILIYORUM	KATILIYORUM	KATILIYORUM	KATILIYORUM	KATILIYORUM	KATILIYORUM	biraz katılıyorum	biraz katılıyorum	KATILIYORUM	KATILIYORUM	KATILIYORUM	KATILIYORUM	KESİNLİKLE KATILIYORUM	KESİNLİKLE KATILIYORUM	KATILIYORUM	KATILIYORUM	BİRAZ KATILIYORUM	KATILIYORUM	KATILIYORUM	KESİNLİKLE KATILIYORUM	KESİNLİKLE KATILIYORUM	KATILIYORUM	KATILIYORUM	KATILIYORUM	KESİNLİKLE KATILIYORUM	KESİNLİKLE KATILIYORUM	KATILIYORUM	KATILIYORUM	BİRAZ KATILIYORUM	BİRAZ KATILIYORUM	BİRAZ KATILIYORUM	BİRAZ KATILIYORUM	KATILMIYORUM	KATILMIYORUM	KATILMIYORUM	KATILMIYORUM	BİRAZ KATILIYORUM	BİRAZ KATILIYORUM	KATILMIYORUM
kadın	35	bekar	1	11-13	spor yöneticiliği	yüksek lisans	biraz katılıyorum	biraz katılıyorum	biraz katılıyorum	biraz katılıyorum	biraz katılıyorum	biraz katılıyorum	biraz katılıyorum	biraz katılıyorum	biraz katılıyorum	biraz katılıyorum	biraz katılıyorum	biraz katılıyorum	biraz katılıyorum	biraz katılıyorum	biraz katılıyorum	biraz katılıyorum	BİRAZ KATILIYORUM	BİRAZ KATILIYORUM	BİRAZ KATILIYORUM	BİRAZ KATILIYORUM	BİRAZ KATILIYORUM	BİRAZ KATILIYORUM	BİRAZ KATILIYORUM	BİRAZ KATILIYORUM	BİRAZ KATILIYORUM	BİRAZ KATILIYORUM	BİRAZ KATILIYORUM	BİRAZ KATILIYORUM	BİRAZ KATILIYORUM	BİRAZ KATILIYORUM	BİRAZ KATILIYORUM	BİRAZ KATILIYORUM	KATILMIYORUM	KATILIYORUM	KATILIYORUM	BİRAZ KATILIYORUM	BİRAZ KATILIYORUM	KATILMIYORUM	KATILMIYORUM	KATILIYORUM	KATILMIYORUM	KATILIYORUM	KATILIYORUM
erkek	39	bekar	yok	11-13	spor yöneticiliği	yok	KATILIYORUM	KATILIYORUM	biraz katılıyorum	biraz katılıyorum	KATILIYORUM	biraz katılıyorum	biraz katılıyorum	biraz katılıyorum	KATILIYORUM	biraz katılıyorum	KATILIYORUM	KATILIYORUM	KATILIYORUM	biraz katılıyorum	biraz katılıyorum	biraz katılıyorum	KATILIYORUM	KATILIYORUM	KATILIYORUM	KATILIYORUM	KATILIYORUM	KATILIYORUM	BİRAZ KATILIYORUM	BİRAZ KATILIYORUM	BİRAZ KATILIYORUM	KATILIYORUM	KATILIYORUM	BİRAZ KATILIYORUM	KATILIYORUM	BİRAZ KATILIYORUM	KATILIYORUM	BİRAZ KATILIYORUM	KATILIYORUM	KATILIYORUM	KATILIYORUM	KATILIYORUM	BİRAZ KATILIYORUM	BİRAZ KATILIYORUM	BİRAZ KATILIYORUM	KATILIYORUM	BİRAZ KATILIYORUM	KATILIYORUM	BİRAZ KATILIYORUM
erkek	32	bekar	yok	2-4	antrenörlük	yüksek lisans	kesinlikle KATILMIYORUM seçenek, KATILIYORUM	KATILIYORUM	KATILIYORUM	biraz katılıyorum	biraz katılıyorum	biraz katılıyorum	KATILIYORUM	biraz katılıyorum	kesinlikle KATILIYORUM	kesinlikle KATILIYORUM	kesinlikle KATILMIYORUM seçenek, biraz katılıyorum	KATILMIYORUM	kesinlikle KATILIYORUM	biraz katılıyorum	KATILIYORUM	biraz katılıyorum	KESİNLİKLE KATILIYORUM	KATILIYORUM	KESİNLİKLE KATILIYORUM	KATILIYORUM	BİRAZ KATILIYORUM	KESİNLİKLE KATILIYORUM	BİRAZ KATILIYORUM	KESİNLİKLE KATILIYORUM	KESİNLİKLE KATILIYORUM	KATILIYORUM	BİRAZ KATILIYORUM, KATILIYORUM	KATILIYORUM	KATILIYORUM	KATILIYORUM	KATILIYORUM	BİRAZ KATILIYORUM	KATILIYORUM	KATILIYORUM	KESİNLİKLE KATILIYORUM	KESİNLİKLE KATILIYORUM	KESİNLİKLE KATILIYORUM	KATILIYORUM	BİRAZ KATILIYORUM	KATILIYORUM	KATILIYORUM	KATILIYORUM	BİRAZ KATILIYORUM
kadın	39	bekar	1	2-4	antrenörlük	yüksek lisans öğrenci	kesinlikle KATILIYORUM	kesinlikle KATILIYORUM	kesinlikle KATILIYORUM	kesinlikle KATILIYORUM	kesinlikle KATILIYORUM	kesinlikle KATILIYORUM	kesinlikle KATILIYORUM	kesinlikle KATILIYORUM	kesinlikle KATILIYORUM	kesinlikle KATILIYORUM	kesinlikle KATILIYORUM	kesinlikle KATILIYORUM	kesinlikle KATILIYORUM	kesinlikle KATILIYORUM	KATILIYORUM	kesinlikle KATILIYORUM	KESİNLİKLE KATILIYORUM	KESİNLİKLE KATILIYORUM	KESİNLİKLE KATILIYORUM	KESİNLİKLE KATILIYORUM	KESİNLİKLE KATILIYORUM	KESİNLİKLE KATILIYORUM	KESİNLİKLE KATILIYORUM	KESİNLİKLE KATILIYORUM	KESİNLİKLE KATILIYORUM	KESİNLİKLE KATILIYORUM	KESİNLİKLE KATILIYORUM	KESİNLİKLE KATILIYORUM	KESİNLİKLE KATILIYORUM	KESİNLİKLE KATILIYORUM	KESİNLİKLE KATILIYORUM	KESİNLİKLE KATILIYORUM	KESİNLİKLE KATILIYORUM	KESİNLİKLE KATILIYORUM	KATILIYORUM	KESİNLİKLE KATILIYORUM	KATILMIYORUM	KATILIYORUM	KATILIYORUM	KATILIYORUM	KESİNLİKLE KATILIYORUM	KESİNLİKLE KATILIYORUM	KESİNLİKLE KATILIYORUM
kadın	28	bekar	yok	8-10	spor yöneticiliği	yüksek lisans	KATILIYORUM	kesinlikle KATILIYORUM	kesinlikle KATILIYORUM	KATILIYORUM	KATILIYORUM	KATILIYORUM	biraz katılıyorum	KATILIYORUM	KATILIYORUM	KATILIYORUM	KATILIYORUM	KATILIYORUM	KATILIYORUM	KATILIYORUM	biraz katılıyorum	KATILIYORUM	KATILIYORUM	KATILIYORUM	KATILIYORUM	KESİNLİKLE KATILIYORUM	KATILIYORUM	KATILIYORUM	KESİNLİKLE KATILIYORUM	KATILIYORUM	KATILIYORUM	KATILIYORUM	KATILIYORUM	KATILIYORUM	KATILIYORUM	KATILIYORUM	KESİNLİKLE KATILIYORUM	KATILIYORUM	KATILIYORUM	KESİNLİKLE KATILIYORUM	KESİNLİKLE KATILIYORUM	KESİNLİKLE KATILIYORUM	KESİNLİKLE KATILIYORUM	KATILIYORUM	BİRAZ KATILIYORUM	KATILIYORUM	KESİNLİKLE KATILIYORUM	KESİNLİKLE KATILIYORUM	KESİNLİKLE KATILIYORUM
kadın	32	bekar	1	2-4	antrenörlük	yok	KATILIYORUM	KATILIYORUM	KATILIYORUM	KATILIYORUM	kesinlikle KATILIYORUM	KATILIYORUM	KATILIYORUM	kesinlikle KATILIYORUM	kesinlikle KATILIYORUM	kesinlikle KATILIYORUM	KATILIYORUM	kesinlikle KATILIYORUM	kesinlikle KATILIYORUM	kesinlikle KATILIYORUM	KATILIYORUM	biraz katılıyorum	KESİNLİKLE KATILIYORUM	KESİNLİKLE KATILIYORUM	KESİNLİKLE KATILIYORUM	KESİNLİKLE KATILIYORUM	KESİNLİKLE KATILIYORUM	KESİNLİKLE KATILIYORUM	KESİNLİKLE KATILIYORUM	KESİNLİKLE KATILIYORUM	KESİNLİKLE KATILIYORUM	KESİNLİKLE KATILIYORUM	KESİNLİKLE KATILIYORUM	KESİNLİKLE KATILIYORUM	KESİNLİKLE KATILIYORUM	KESİNLİKLE KATILIYORUM	KESİNLİKLE KATILIYORUM	KESİNLİKLE KATILIYORUM	KESİNLİKLE KATILIYORUM	KESİNLİKLE KATILIYORUM	KESİNLİKLE KATILIYORUM	KESİNLİKLE KATILIYORUM	KESİNLİKLE KATILIYORUM	KESİNLİKLE KATILIYORUM	KATILIYORUM	KESİNLİKLE KATILIYORUM	KESİNLİKLE KATILIYORUM	KESİNLİKLE KATILIYORUM	KESİNLİKLE KATILIYORUM
erkek	34	evli	2	5-7	diğer	yok	KATILIYORUM	KATILIYORUM	KATILIYORUM	KATILIYORUM	KATILIYORUM	KATILIYORUM	KATILIYORUM	KATILIYORUM	KATILIYORUM	KATILMIYORUM	biraz katılıyorum	KATILIYORUM	KATILIYORUM	KATILIYORUM	KATILIYORUM	KATILIYORUM	KATILIYORUM	KATILIYORUM	KATILIYORUM	KATILIYORUM	KATILIYORUM	KATILIYORUM	KATILIYORUM	KATILIYORUM	KATILIYORUM	KATILIYORUM	KATILIYORUM	KATILIYORUM	KATILIYORUM	KATILIYORUM	KATILIYORUM	KATILIYORUM	KATILIYORUM	KATILIYORUM	KATILIYORUM	KATILIYORUM	BİRAZ KATILIYORUM	KATILIYORUM	KATILIYORUM	KATILIYORUM	KATILIYORUM	KESİNLİKLE KATILIYORUM	KATILIYORUM
erkek	41	evli	4 ve daha fazla	14-16	diğer	yüksek lisans	kesinlikle KATILMIYORUM seçenek	kesinlikle KATILMIYORUM seçenek	KATILIYORUM	biraz katılıyorum	biraz katılıyorum	KATILIYORUM	biraz katılıyorum	KATILMIYORUM	KATILMIYORUM	biraz katılıyorum	biraz katılıyorum	KATILIYORUM	KATILIYORUM	KATILIYORUM	KATILIYORUM	KATILIYORUM	KESİNLİKLE KATILIYORUM	KATILIYORUM	KESİNLİKLE KATILIYORUM	KESİNLİKLE KATILIYORUM	KESİNLİKLE KATILIYORUM	KATILIYORUM	KESİNLİKLE KATILIYORUM	KESİNLİKLE KATILIYORUM	KESİNLİKLE KATILIYORUM	KESİNLİKLE KATILIYORUM	KESİNLİKLE KATILIYORUM	KESİNLİKLE KATILIYORUM	KESİNLİKLE KATILIYORUM	KESİNLİKLE KATILIYORUM	KATILIYORUM	KESİNLİKLE KATILIYORUM	KATILIYORUM	KATILIYORUM	KESİNLİKLE KATILIYORUM	KATILIYORUM	KESİNLİKLE KATILIYORUM	KESİNLİKLE KATILIYORUM	KESİNLİKLE KATILIYORUM	KESİNLİKLE KATILIYORUM	KESİNLİKLE KATILIYORUM	KESİNLİKLE KATILIYORUM	KESİNLİKLE KATILIYORUM
erkek	30	bekar	yok	5-7	spor yöneticiliği	yüksek lisans	KATILIYORUM	KATILIYORUM	KATILIYORUM	KATILIYORUM	KATILIYORUM	biraz katılıyorum	KATILMIYORUM, biraz katılıyorum	biraz katılıyorum	biraz katılıyorum	KATILIYORUM	biraz katılıyorum	biraz katılıyorum	KATILMIYORUM	KATILIYORUM	biraz katılıyorum	biraz katılıyorum	BİRAZ KATILIYORUM	KATILIYORUM	KATILIYORUM	BİRAZ KATILIYORUM	BİRAZ KATILIYORUM	BİRAZ KATILIYORUM	KATILIYORUM	BİRAZ KATILIYORUM	KATILIYORUM	BİRAZ KATILIYORUM	BİRAZ KATILIYORUM	BİRAZ KATILIYORUM	BİRAZ KATILIYORUM	KATILIYORUM	KATILIYORUM	KATILIYORUM	BİRAZ KATILIYORUM	KATILIYORUM	KATILIYORUM	KATILIYORUM	KATILIYORUM	KATILIYORUM	BİRAZ KATILIYORUM	KATILIYORUM	KATILIYORUM	KATILIYORUM	KATILIYORUM
erkek	34	evli	1	11-13	diğer	yok	KATILIYORUM	KATILIYORUM	KATILIYORUM	KATILIYORUM	KATILIYORUM	KATILIYORUM	KATILIYORUM	KATILIYORUM	KATILIYORUM	KATILIYORUM	KATILIYORUM	KATILIYORUM	KATILIYORUM	KATILIYORUM	KATILIYORUM	KATILIYORUM	KATILIYORUM	KATILIYORUM	KATILIYORUM	KATILIYORUM	KATILIYORUM	KATILIYORUM	KATILIYORUM	KATILIYORUM	KATILIYORUM	KATILIYORUM	KATILIYORUM	KATILIYORUM	KATILIYORUM	KATILIYORUM	KATILIYORUM	KATILIYORUM	KATILIYORUM	KATILIYORUM	KATILIYORUM	KATILIYORUM	KATILIYORUM	KATILIYORUM	KATILIYORUM	KATILIYORUM	KATILIYORUM	KATILIYORUM	KATILIYORUM
erkek	31	evli	yok	5-7	antrenörlük	yüksek lisans öğrenci	KATILIYORUM	KATILIYORUM	kesinlikle KATILIYORUM	KATILIYORUM, kesinlikle KATILIYORUM	KATILIYORUM	KATILIYORUM	KATILIYORUM	KATILIYORUM	KATILIYORUM	KATILIYORUM	KATILIYORUM, kesinlikle KATILIYORUM	KATILIYORUM	KATILIYORUM	KATILIYORUM	KATILIYORUM	KATILIYORUM	KESİNLİKLE KATILIYORUM	KATILIYORUM	KATILIYORUM	KATILIYORUM	KATILIYORUM	KATILIYORUM	KATILIYORUM	KESİNLİKLE KATILIYORUM	KATILIYORUM	KATILIYORUM	KATILIYORUM	KATILIYORUM	KATILIYORUM	KESİNLİKLE KATILIYORUM	BİRAZ KATILIYORUM	KATILIYORUM	KATILIYORUM	KESİNLİKLE KATILIYORUM	KESİNLİKLE KATILIYORUM	KATILIYORUM	KATILIYORUM	KATILIYORUM	KATILIYORUM	KATILIYORUM	KESİNLİKLE KATILIYORUM	KATILIYORUM	KATILIYORUM
erkek	33	evli	1	2-4	antrenörlük, diğer	yok	kesinlikle KATILMIYORUM seçenek	biraz katılıyorum	KATILIYORUM	KATILIYORUM	biraz katılıyorum	KATILIYORUM	biraz katılıyorum	biraz katılıyorum	biraz katılıyorum	KATILIYORUM	KATILIYORUM	KATILIYORUM	biraz katılıyorum	biraz katılıyorum	biraz katılıyorum	biraz katılıyorum	KATILIYORUM	KATILIYORUM	BİRAZ KATILIYORUM	KATILIYORUM	BİRAZ KATILIYORUM	BİRAZ KATILIYORUM	BİRAZ KATILIYORUM	KATILIYORUM	KATILIYORUM	BİRAZ KATILIYORUM	KATILIYORUM	KATILIYORUM	BİRAZ KATILIYORUM	BİRAZ KATILIYORUM	BİRAZ KATILIYORUM	BİRAZ KATILIYORUM	BİRAZ KATILIYORUM	KATILIYORUM	KATILIYORUM	BİRAZ KATILIYORUM	BİRAZ KATILIYORUM	KATILIYORUM	BİRAZ KATILIYORUM	KATILIYORUM	KATILIYORUM	BİRAZ KATILIYORUM	KATILIYORUM
erkek	36	evli	1	1 yıl ve altı	antrenörlük	yok	biraz katılıyorum	KATILIYORUM	KATILIYORUM	KATILIYORUM	KATILIYORUM	KATILIYORUM	KATILIYORUM	KATILIYORUM	KATILIYORUM	KATILIYORUM	KATILIYORUM	KATILIYORUM	KATILIYORUM	KATILIYORUM	KATILIYORUM	KATILIYORUM	KATILIYORUM	KATILIYORUM	KATILIYORUM	KATILIYORUM	KATILIYORUM	KATILIYORUM	KATILIYORUM	KATILIYORUM	KATILIYORUM	BİRAZ KATILIYORUM	KATILIYORUM	KATILIYORUM	KATILIYORUM	KATILIYORUM	KATILIYORUM	KATILIYORUM	KATILIYORUM	KATILIYORUM	BİRAZ KATILIYORUM	KESİNLİKLE KATILIYORUM	KESİNLİKLE KATILMIYORUM	KATILIYORUM	BİRAZ KATILIYORUM	KATILIYORUM	KATILIYORUM	KATILIYORUM	KATILIYORUM
kadın	22	bekar	yok	8-10	diğer	yok	kesinlikle KATILIYORUM	kesinlikle KATILIYORUM	kesinlikle KATILIYORUM	kesinlikle KATILIYORUM	kesinlikle KATILIYORUM	kesinlikle KATILIYORUM	kesinlikle KATILIYORUM	kesinlikle KATILIYORUM	kesinlikle KATILIYORUM	kesinlikle KATILIYORUM	kesinlikle KATILIYORUM	kesinlikle KATILIYORUM	kesinlikle KATILIYORUM	kesinlikle KATILIYORUM	kesinlikle KATILIYORUM	kesinlikle KATILIYORUM	KESİNLİKLE KATILIYORUM	KESİNLİKLE KATILIYORUM	KESİNLİKLE KATILIYORUM	KESİNLİKLE KATILIYORUM	KESİNLİKLE KATILIYORUM	KESİNLİKLE KATILIYORUM	KESİNLİKLE KATILIYORUM	KESİNLİKLE KATILIYORUM	KESİNLİKLE KATILIYORUM	KESİNLİKLE KATILIYORUM	KESİNLİKLE KATILIYORUM	KESİNLİKLE KATILIYORUM	KESİNLİKLE KATILIYORUM	KESİNLİKLE KATILIYORUM	KESİNLİKLE KATILIYORUM	KESİNLİKLE KATILIYORUM	KESİNLİKLE KATILIYORUM	KESİNLİKLE KATILIYORUM	KESİNLİKLE KATILIYORUM	KESİNLİKLE KATILIYORUM	KATILMIYORUM	KESİNLİKLE KATILIYORUM	KESİNLİKLE KATILIYORUM	KESİNLİKLE KATILIYORUM	KESİNLİKLE KATILIYORUM	KESİNLİKLE KATILIYORUM	KATILMIYORUM
erkek	38	bekar	yok	2-4	diğer	yok	kesinlikle KATILIYORUM	kesinlikle KATILIYORUM	kesinlikle KATILIYORUM	kesinlikle KATILIYORUM	kesinlikle KATILIYORUM	kesinlikle KATILIYORUM	kesinlikle KATILIYORUM	kesinlikle KATILIYORUM	kesinlikle KATILIYORUM	kesinlikle KATILIYORUM	kesinlikle KATILIYORUM	kesinlikle KATILIYORUM	kesinlikle KATILIYORUM	kesinlikle KATILIYORUM	kesinlikle KATILIYORUM	kesinlikle KATILIYORUM	KESİNLİKLE KATILIYORUM	KESİNLİKLE KATILIYORUM	KESİNLİKLE KATILIYORUM	KESİNLİKLE KATILIYORUM	KESİNLİKLE KATILIYORUM	KESİNLİKLE KATILIYORUM	KESİNLİKLE KATILIYORUM	KESİNLİKLE KATILIYORUM	KESİNLİKLE KATILIYORUM	KESİNLİKLE KATILIYORUM	KESİNLİKLE KATILIYORUM	KESİNLİKLE KATILIYORUM	KESİNLİKLE KATILIYORUM	KESİNLİKLE KATILIYORUM	KESİNLİKLE KATILIYORUM	KESİNLİKLE KATILIYORUM	KESİNLİKLE KATILIYORUM	KESİNLİKLE KATILIYORUM	KESİNLİKLE KATILIYORUM	KESİNLİKLE KATILIYORUM	KESİNLİKLE KATILIYORUM	KESİNLİKLE KATILIYORUM	KESİNLİKLE KATILIYORUM	KESİNLİKLE KATILIYORUM	KESİNLİKLE KATILIYORUM	KESİNLİKLE KATILIYORUM	KESİNLİKLE KATILIYORUM
erkek	36	evli	1	11-13	diğer	yok	KATILIYORUM	KATILIYORUM	KATILIYORUM	KATILIYORUM	KATILIYORUM	KATILIYORUM	biraz katılıyorum	KATILIYORUM	KATILIYORUM	KATILIYORUM	KATILIYORUM	KATILIYORUM	KATILIYORUM	KATILIYORUM	KATILIYORUM	KATILIYORUM	KATILIYORUM	KATILIYORUM	KATILIYORUM	KATILIYORUM	KATILIYORUM	KATILIYORUM	KATILIYORUM	KATILIYORUM	KATILIYORUM	KATILIYORUM	KATILIYORUM	KATILIYORUM	KATILIYORUM	KATILIYORUM	KATILIYORUM	KATILIYORUM	KATILIYORUM	KATILIYORUM	KATILIYORUM	KATILIYORUM	KATILMIYORUM	KATILIYORUM	KATILIYORUM	KATILIYORUM	KATILIYORUM	KATILIYORUM	KATILIYORUM
erkek	32	bekar	yok	1 yıl ve altı	diğer	yok	kesinlikle KATILIYORUM	kesinlikle KATILIYORUM	kesinlikle KATILIYORUM	kesinlikle KATILIYORUM	kesinlikle KATILIYORUM	kesinlikle KATILIYORUM	kesinlikle KATILIYORUM	kesinlikle KATILIYORUM	kesinlikle KATILIYORUM	kesinlikle KATILIYORUM	kesinlikle KATILIYORUM	kesinlikle KATILIYORUM	kesinlikle KATILIYORUM	kesinlikle KATILIYORUM	kesinlikle KATILIYORUM	kesinlikle KATILIYORUM	KESİNLİKLE KATILIYORUM	KESİNLİKLE KATILIYORUM	KESİNLİKLE KATILIYORUM	KESİNLİKLE KATILIYORUM	KESİNLİKLE KATILIYORUM	KESİNLİKLE KATILIYORUM	KESİNLİKLE KATILIYORUM	KESİNLİKLE KATILIYORUM	KESİNLİKLE KATILIYORUM	KESİNLİKLE KATILIYORUM	KESİNLİKLE KATILIYORUM	KESİNLİKLE KATILIYORUM	KESİNLİKLE KATILIYORUM	KESİNLİKLE KATILIYORUM	KESİNLİKLE KATILIYORUM	KESİNLİKLE KATILIYORUM	KESİNLİKLE KATILIYORUM	KESİNLİKLE KATILIYORUM	KESİNLİKLE KATILIYORUM	KESİNLİKLE KATILIYORUM	KESİNLİKLE KATILIYORUM	KESİNLİKLE KATILIYORUM	KESİNLİKLE KATILIYORUM	KESİNLİKLE KATILIYORUM	KESİNLİKLE KATILIYORUM	KESİNLİKLE KATILIYORUM	KESİNLİKLE KATILIYORUM
erkek	38	bekar	yok	11-13	spor yöneticiliği	yok	KATILIYORUM	KATILIYORUM	biraz katılıyorum	KATILIYORUM	KATILIYORUM	KATILIYORUM	KATILIYORUM	KATILIYORUM	biraz katılıyorum	KATILIYORUM	KATILIYORUM	KATILIYORUM	KATILIYORUM	KATILIYORUM	KATILIYORUM	KATILIYORUM	KATILIYORUM	KATILIYORUM	KATILIYORUM	KATILIYORUM	KATILIYORUM	KATILIYORUM	BİRAZ KATILIYORUM	KATILIYORUM	KATILIYORUM	KATILIYORUM	KATILIYORUM	KATILIYORUM	KATILIYORUM	KATILIYORUM	KATILIYORUM	KATILIYORUM	BİRAZ KATILIYORUM	KATILIYORUM	KATILIYORUM	KATILIYORUM	KATILMIYORUM	KATILIYORUM	KATILIYORUM	KATILIYORUM	KATILIYORUM	KATILIYORUM	KATILIYORUM
erkek	30	bekar	yok	14-16	antrenörlük	doktora öğrenci	KATILIYORUM	KATILIYORUM	KATILIYORUM	kesinlikle KATILIYORUM	kesinlikle KATILIYORUM	kesinlikle KATILIYORUM	kesinlikle KATILIYORUM	KATILIYORUM	KATILIYORUM	KATILIYORUM	KATILIYORUM	KATILIYORUM	KATILIYORUM	KATILIYORUM	kesinlikle KATILIYORUM	KATILIYORUM	KATILIYORUM	KATILIYORUM	KATILIYORUM	KATILIYORUM	KATILIYORUM	KESİNLİKLE KATILIYORUM	KESİNLİKLE KATILIYORUM	KESİNLİKLE KATILIYORUM	KESİNLİKLE KATILIYORUM	BİRAZ KATILIYORUM	KATILIYORUM	KATILIYORUM	KATILIYORUM	KATILIYORUM	BİRAZ KATILIYORUM	KATILIYORUM	KATILIYORUM	KESİNLİKLE KATILIYORUM	KESİNLİKLE KATILIYORUM	KESİNLİKLE KATILIYORUM	KESİNLİKLE KATILIYORUM	KESİNLİKLE KATILIYORUM	BİRAZ KATILIYORUM	KATILIYORUM	KATILIYORUM	KATILIYORUM	KATILIYORUM
kadın	35	evli	1	8-10	rekreasyon	yok	KATILIYORUM	KATILIYORUM	KATILIYORUM	KATILIYORUM	KATILIYORUM	kesinlikle KATILIYORUM	KATILIYORUM	KATILIYORUM	KATILIYORUM	KATILIYORUM	KATILIYORUM	KATILIYORUM	KATILIYORUM	biraz katılıyorum	KATILIYORUM	KATILIYORUM	KATILIYORUM	KATILIYORUM	BİRAZ KATILIYORUM	KATILIYORUM	KATILIYORUM	KATILIYORUM	KATILIYORUM	KATILIYORUM	KATILIYORUM	KATILIYORUM	KATILIYORUM	BİRAZ KATILIYORUM	KATILIYORUM	KATILIYORUM	KATILIYORUM	KATILIYORUM	KATILIYORUM	KATILIYORUM	KATILIYORUM	KATILIYORUM	KATILMIYORUM	KATILIYORUM	BİRAZ KATILIYORUM	KATILIYORUM	KATILIYORUM	BİRAZ KATILIYORUM	KATILIYORUM
erkek	40	evli	3	11-13	spor yöneticiliği	yok	KATILMIYORUM	KATILIYORUM	kesinlikle KATILMIYORUM seçenek	KATILMIYORUM	biraz katılıyorum	kesinlikle KATILMIYORUM seçenek	biraz katılıyorum	biraz katılıyorum	KATILMIYORUM	biraz katılıyorum	KATILIYORUM	biraz katılıyorum	KATILIYORUM	KATILIYORUM	biraz katılıyorum	biraz katılıyorum	KESİNLİKLE KATILIYORUM	KATILIYORUM	KATILIYORUM	KESİNLİKLE KATILIYORUM	BİRAZ KATILIYORUM	KATILIYORUM	BİRAZ KATILIYORUM	KATILIYORUM	KESİNLİKLE KATILIYORUM	KATILIYORUM	KATILIYORUM	KESİNLİKLE KATILIYORUM	KESİNLİKLE KATILIYORUM	KESİNLİKLE KATILIYORUM	KATILIYORUM	KATILIYORUM	BİRAZ KATILIYORUM	BİRAZ KATILIYORUM	KESİNLİKLE KATILIYORUM	KATILIYORUM	BİRAZ KATILIYORUM	KATILIYORUM	BİRAZ KATILIYORUM, KATILIYORUM	BİRAZ KATILIYORUM	KATILIYORUM	KATILIYORUM	KATILIYORUM
erkek	32	bekar	yok	5-7	antrenörlük	yok	KATILIYORUM	KATILIYORUM	KATILIYORUM	KATILIYORUM	KATILIYORUM	KATILIYORUM	KATILIYORUM	KATILIYORUM	KATILIYORUM	biraz katılıyorum	biraz katılıyorum	biraz katılıyorum, KATILIYORUM	biraz katılıyorum	biraz katılıyorum	biraz katılıyorum	KATILMIYORUM	KATILIYORUM	KATILIYORUM	KATILIYORUM	KATILIYORUM	KATILIYORUM	BİRAZ KATILIYORUM	BİRAZ KATILIYORUM	BİRAZ KATILIYORUM	BİRAZ KATILIYORUM	BİRAZ KATILIYORUM	BİRAZ KATILIYORUM	KATILIYORUM	KATILIYORUM	KATILIYORUM	KATILIYORUM	KATILIYORUM	KATILIYORUM	KATILIYORUM	KATILIYORUM	BİRAZ KATILIYORUM	KATILIYORUM	BİRAZ KATILIYORUM	BİRAZ KATILIYORUM	BİRAZ KATILIYORUM	KATILIYORUM	BİRAZ KATILIYORUM	KATILIYORUM
erkek	33	bekar	yok	8-10	spor yöneticiliği	yüksek lisans	biraz katılıyorum	biraz katılıyorum	KATILIYORUM	biraz katılıyorum	biraz katılıyorum	biraz katılıyorum	biraz katılıyorum	biraz katılıyorum	biraz katılıyorum	biraz katılıyorum	biraz katılıyorum	biraz katılıyorum	biraz katılıyorum	biraz katılıyorum	biraz katılıyorum	biraz katılıyorum	KATILIYORUM	KATILIYORUM	KATILIYORUM	KATILIYORUM	KATILIYORUM	KATILIYORUM	KATILIYORUM	KATILIYORUM	KATILIYORUM	KATILIYORUM	KATILIYORUM	BİRAZ KATILIYORUM	BİRAZ KATILIYORUM	BİRAZ KATILIYORUM	KATILIYORUM	KATILIYORUM	BİRAZ KATILIYORUM	KATILIYORUM	KATILIYORUM	BİRAZ KATILIYORUM	BİRAZ KATILIYORUM	KATILIYORUM	KATILIYORUM	KATILIYORUM	BİRAZ KATILIYORUM	KATILIYORUM	KATILIYORUM
kadın	31	evli	2	2-4	diğer	yok	kesinlikle KATILMIYORUM seçenek	biraz katılıyorum	biraz katılıyorum	biraz katılıyorum	biraz katılıyorum	KATILMIYORUM	biraz katılıyorum	KATILMIYORUM	KATILMIYORUM	KATILMIYORUM	biraz katılıyorum	biraz katılıyorum	KATILIYORUM	KATILMIYORUM	KATILMIYORUM	KATILMIYORUM	KATILIYORUM	KESİNLİKLE KATILIYORUM	KESİNLİKLE KATILIYORUM	KATILIYORUM	KATILMIYORUM	KATILIYORUM	KATILIYORUM	KATILIYORUM	KATILIYORUM	KATILIYORUM	KATILIYORUM	KATILIYORUM	KATILIYORUM	KATILIYORUM	KATILIYORUM	KATILMIYORUM	KATILIYORUM	KATILIYORUM	KATILMIYORUM	KATILIYORUM	KATILMIYORUM	BİRAZ KATILIYORUM	KATILMIYORUM	KATILMIYORUM	KATILIYORUM	KATILMIYORUM	KATILMIYORUM
kadın	32	bekar	yok	1 yıl ve altı	diğer	yok	KATILMIYORUM	KATILIYORUM	biraz katılıyorum	KATILIYORUM	KATILIYORUM	KATILIYORUM	KATILIYORUM	biraz katılıyorum	KATILIYORUM	KATILIYORUM	biraz katılıyorum	KATILIYORUM	KATILIYORUM	KATILIYORUM	biraz katılıyorum	KATILIYORUM	KATILIYORUM	KATILIYORUM	KATILIYORUM	KATILIYORUM	KATILMIYORUM	BİRAZ KATILIYORUM	KATILMIYORUM	BİRAZ KATILIYORUM	KATILIYORUM	BİRAZ KATILIYORUM	KATILIYORUM	KATILIYORUM	KATILIYORUM	KATILIYORUM	KATILMIYORUM	KATILMIYORUM	KATILMIYORUM	BİRAZ KATILIYORUM	KATILMIYORUM	KATILMIYORUM	KATILMIYORUM	KATILMIYORUM	KATILMIYORUM	KATILMIYORUM	BİRAZ KATILIYORUM	KATILMIYORUM	KATILMIYORUM
kadın	25	evli	yok	1 yıl ve altı	diğer	yok	KATILMIYORUM	biraz katılıyorum	KATILIYORUM	KATILIYORUM	KATILMIYORUM	KATILMIYORUM	KATILMIYORUM	KATILIYORUM	KATILMIYORUM	KATILIYORUM	KATILMIYORUM	biraz katılıyorum	KATILIYORUM	KATILIYORUM	biraz katılıyorum	KATILMIYORUM	KATILIYORUM	KATILIYORUM	KATILIYORUM	KATILIYORUM	KESİNLİKLE KATILMIYORUM	KESİNLİKLE KATILIYORUM	KESİNLİKLE KATILMIYORUM	KATILIYORUM	KATILIYORUM	KATILIYORUM	KESİNLİKLE KATILIYORUM	BİRAZ KATILIYORUM	BİRAZ KATILIYORUM	KATILIYORUM	KESİNLİKLE KATILMIYORUM	KATILMIYORUM	KESİNLİKLE KATILMIYORUM	KESİNLİKLE KATILMIYORUM	KESİNLİKLE KATILMIYORUM	BİRAZ KATILIYORUM	KESİNLİKLE KATILMIYORUM	KATILMIYORUM	KATILMIYORUM	KATILMIYORUM	KESİNLİKLE KATILMIYORUM	KATILIYORUM	KATILMIYORUM
kadın	24	bekar	yok	1 yıl ve altı	antrenörlük, diğer	yok	biraz katılıyorum	biraz katılıyorum	biraz katılıyorum	biraz katılıyorum	biraz katılıyorum	biraz katılıyorum	biraz katılıyorum	biraz katılıyorum	biraz katılıyorum	biraz katılıyorum	biraz katılıyorum	biraz katılıyorum	biraz katılıyorum	biraz katılıyorum	biraz katılıyorum	biraz katılıyorum	BİRAZ KATILIYORUM	BİRAZ KATILIYORUM	BİRAZ KATILIYORUM	BİRAZ KATILIYORUM	BİRAZ KATILIYORUM	BİRAZ KATILIYORUM	BİRAZ KATILIYORUM	BİRAZ KATILIYORUM	BİRAZ KATILIYORUM	BİRAZ KATILIYORUM	BİRAZ KATILIYORUM	BİRAZ KATILIYORUM	BİRAZ KATILIYORUM	BİRAZ KATILIYORUM	BİRAZ KATILIYORUM	BİRAZ KATILIYORUM	BİRAZ KATILIYORUM	BİRAZ KATILIYORUM	BİRAZ KATILIYORUM	BİRAZ KATILIYORUM	BİRAZ KATILIYORUM	BİRAZ KATILIYORUM	BİRAZ KATILIYORUM	BİRAZ KATILIYORUM	BİRAZ KATILIYORUM	BİRAZ KATILIYORUM	BİRAZ KATILIYORUM
kadın	35	evli	1	5-7	diğer	yok	KATILIYORUM	KATILIYORUM	KATILIYORUM	biraz katılıyorum	biraz katılıyorum	biraz katılıyorum	kesinlikle KATILIYORUM	biraz katılıyorum	biraz katılıyorum	KATILIYORUM	biraz katılıyorum	biraz katılıyorum	KATILIYORUM	KATILIYORUM	KATILIYORUM	KATILIYORUM	KESİNLİKLE KATILIYORUM	KATILIYORUM	KESİNLİKLE KATILIYORUM	KATILIYORUM	KATILIYORUM	KATILIYORUM	KATILIYORUM	KATILIYORUM	KATILIYORUM	BİRAZ KATILIYORUM	KATILIYORUM	KATILIYORUM	KATILIYORUM	KATILIYORUM	KATILIYORUM	KATILIYORUM	KATILIYORUM	KATILIYORUM	KATILIYORUM	KESİNLİKLE KATILIYORUM	KATILIYORUM	KESİNLİKLE KATILIYORUM	BİRAZ KATILIYORUM	KATILIYORUM	KATILIYORUM	KATILIYORUM	KATILIYORUM
kadın	31	bekar	yok	8-10	diğer	yok	KATILIYORUM	biraz katılıyorum	biraz katılıyorum	biraz katılıyorum	biraz katılıyorum	biraz katılıyorum	biraz katılıyorum	biraz katılıyorum	biraz katılıyorum	biraz katılıyorum	biraz katılıyorum	biraz katılıyorum	biraz katılıyorum	biraz katılıyorum	biraz katılıyorum	biraz katılıyorum	BİRAZ KATILIYORUM	BİRAZ KATILIYORUM	BİRAZ KATILIYORUM	BİRAZ KATILIYORUM	BİRAZ KATILIYORUM	BİRAZ KATILIYORUM	BİRAZ KATILIYORUM	BİRAZ KATILIYORUM	BİRAZ KATILIYORUM	BİRAZ KATILIYORUM	BİRAZ KATILIYORUM	BİRAZ KATILIYORUM	BİRAZ KATILIYORUM	BİRAZ KATILIYORUM	BİRAZ KATILIYORUM	BİRAZ KATILIYORUM	BİRAZ KATILIYORUM	BİRAZ KATILIYORUM	BİRAZ KATILIYORUM	BİRAZ KATILIYORUM	BİRAZ KATILIYORUM	BİRAZ KATILIYORUM	BİRAZ KATILIYORUM	BİRAZ KATILIYORUM	BİRAZ KATILIYORUM	BİRAZ KATILIYORUM	BİRAZ KATILIYORUM
kadın	43	bekar	yok	14-16	spor yöneticiliği	yok	kesinlikle KATILMIYORUM seçenek	KATILIYORUM	KATILIYORUM	KATILIYORUM	KATILIYORUM	biraz katılıyorum	KATILIYORUM	KATILIYORUM	KATILIYORUM	KATILIYORUM	KATILMIYORUM	KATILIYORUM	KATILIYORUM	KATILIYORUM	biraz katılıyorum	KATILMIYORUM	KESİNLİKLE KATILIYORUM	KESİNLİKLE KATILIYORUM	KESİNLİKLE KATILIYORUM	KESİNLİKLE KATILIYORUM	KESİNLİKLE KATILIYORUM	KESİNLİKLE KATILIYORUM	KATILIYORUM	KESİNLİKLE KATILIYORUM	KESİNLİKLE KATILIYORUM	KESİNLİKLE KATILIYORUM	KESİNLİKLE KATILIYORUM	KATILIYORUM	KATILIYORUM	KESİNLİKLE KATILIYORUM	BİRAZ KATILIYORUM	KATILIYORUM	KESİNLİKLE KATILIYORUM	KATILIYORUM	KESİNLİKLE KATILIYORUM	KESİNLİKLE KATILIYORUM	KATILMIYORUM	KATILIYORUM	KATILIYORUM	KATILIYORUM	KESİNLİKLE KATILIYORUM	KESİNLİKLE KATILIYORUM	KESİNLİKLE KATILIYORUM
kadın	45	evli	1	17 ve üzeri	diğer	yüksek lisans	KATILIYORUM	KATILIYORUM	KATILIYORUM	KATILIYORUM	KATILIYORUM	KATILIYORUM	KATILIYORUM	KATILIYORUM	KATILIYORUM	KATILIYORUM	biraz katılıyorum, KATILIYORUM	KATILIYORUM	KATILIYORUM	KATILIYORUM	kesinlikle KATILIYORUM	biraz katılıyorum	KESİNLİKLE KATILIYORUM	KESİNLİKLE KATILIYORUM	KESİNLİKLE KATILIYORUM	KATILIYORUM	KATILIYORUM	KATILIYORUM	KATILIYORUM	KESİNLİKLE KATILIYORUM	KESİNLİKLE KATILIYORUM	KATILIYORUM	KATILIYORUM	KESİNLİKLE KATILIYORUM	KATILIYORUM	KATILIYORUM	KATILIYORUM	KESİNLİKLE KATILIYORUM	KATILIYORUM	KESİNLİKLE KATILIYORUM	KESİNLİKLE KATILIYORUM	KESİNLİKLE KATILIYORUM	KESİNLİKLE KATILIYORUM	KESİNLİKLE KATILIYORUM	KATILIYORUM	KESİNLİKLE KATILIYORUM	KESİNLİKLE KATILIYORUM	KESİNLİKLE KATILIYORUM	KESİNLİKLE KATILIYORUM
kadın	29	evli	yok	2-4	antrenörlük	yok	KATILMIYORUM	KATILMIYORUM	KATILMIYORUM	KATILMIYORUM	KATILMIYORUM	KATILMIYORUM	KATILMIYORUM	KATILMIYORUM	kesinlikle KATILMIYORUM seçenek	KATILMIYORUM	KATILIYORUM	KATILMIYORUM	KATILMIYORUM	kesinlikle KATILMIYORUM seçenek	KATILMIYORUM	KATILMIYORUM	KATILIYORUM	KATILIYORUM	KATILIYORUM	KATILIYORUM	KATILMIYORUM	KATILIYORUM	KATILMIYORUM	KATILIYORUM	KATILIYORUM	BİRAZ KATILIYORUM	KATILMIYORUM	KATILIYORUM	KATILIYORUM	KATILIYORUM	KATILMIYORUM	KATILMIYORUM	KATILMIYORUM	BİRAZ KATILIYORUM	KATILMIYORUM	KATILMIYORUM	KATILMIYORUM	KATILMIYORUM	KATILMIYORUM	KATILMIYORUM	BİRAZ KATILIYORUM	KATILIYORUM	KATILMIYORUM
kadın	28	bekar	yok	2-4	diğer	yüksek lisans	kesinlikle KATILMIYORUM seçenek	KATILMIYORUM	KATILMIYORUM	biraz katılıyorum	biraz katılıyorum	kesinlikle KATILMIYORUM seçenek	KATILIYORUM	kesinlikle KATILMIYORUM seçenek	KATILMIYORUM	biraz katılıyorum	KATILMIYORUM	KATILMIYORUM	KATILMIYORUM	KATILMIYORUM	KATILMIYORUM	KATILMIYORUM	KATILIYORUM	BİRAZ KATILIYORUM	BİRAZ KATILIYORUM	KATILIYORUM	KATILMIYORUM, KESİNLİKLE KATILIYORUM	KATILIYORUM	BİRAZ KATILIYORUM	BİRAZ KATILIYORUM	KATILIYORUM	KATILMIYORUM, BİRAZ KATILIYORUM	KATILIYORUM	BİRAZ KATILIYORUM	BİRAZ KATILIYORUM	BİRAZ KATILIYORUM	BİRAZ KATILIYORUM	BİRAZ KATILIYORUM	KATILMIYORUM	KATILIYORUM	KATILMIYORUM	KATILMIYORUM	KATILMIYORUM	BİRAZ KATILIYORUM	KATILMIYORUM	BİRAZ KATILIYORUM	BİRAZ KATILIYORUM	BİRAZ KATILIYORUM	BİRAZ KATILIYORUM
kadın	31	evli	1	2-4	spor yöneticiliği	yok	KATILIYORUM	biraz katılıyorum	biraz katılıyorum	biraz katılıyorum	biraz katılıyorum	kesinlikle KATILIYORUM	KATILIYORUM	biraz katılıyorum	KATILIYORUM	biraz katılıyorum	biraz katılıyorum	biraz katılıyorum	biraz katılıyorum	biraz katılıyorum	kesinlikle KATILIYORUM	kesinlikle KATILIYORUM	KATILIYORUM	BİRAZ KATILIYORUM	KATILIYORUM	KESİNLİKLE KATILIYORUM	KATILIYORUM	KATILMIYORUM	KATILIYORUM	BİRAZ KATILIYORUM	BİRAZ KATILIYORUM, KESİNLİKLE KATILIYORUM	BİRAZ KATILIYORUM, KESİNLİKLE KATILIYORUM	KESİNLİKLE KATILIYORUM	BİRAZ KATILIYORUM	KATILIYORUM	KATILIYORUM	KESİNLİKLE KATILIYORUM	KATILIYORUM	KATILIYORUM	KATILIYORUM	KATILIYORUM	BİRAZ KATILIYORUM	BİRAZ KATILIYORUM	KATILIYORUM	KESİNLİKLE KATILMIYORUM	BİRAZ KATILIYORUM	KATILIYORUM	KATILIYORUM	BİRAZ KATILIYORUM
kadın	48	bekar	1	17 ve üzeri	diğer	yok	kesinlikle KATILMIYORUM seçenek	KATILMIYORUM	KATILMIYORUM	KATILMIYORUM	KATILMIYORUM	KATILMIYORUM	KATILIYORUM	KATILMIYORUM	KATILMIYORUM	KATILMIYORUM	KATILMIYORUM	KATILMIYORUM	biraz katılıyorum	KATILMIYORUM	KATILMIYORUM	KATILMIYORUM	KATILIYORUM	KATILIYORUM	KESİNLİKLE KATILIYORUM	KESİNLİKLE KATILIYORUM	KATILIYORUM	KATILIYORUM	KESİNLİKLE KATILIYORUM	KESİNLİKLE KATILIYORUM	KATILIYORUM	KATILIYORUM	KESİNLİKLE KATILIYORUM	KESİNLİKLE KATILIYORUM	KESİNLİKLE KATILIYORUM	KESİNLİKLE KATILIYORUM	KESİNLİKLE KATILMIYORUM	KESİNLİKLE KATILIYORUM	KESİNLİKLE KATILIYORUM	KESİNLİKLE KATILIYORUM	KESİNLİKLE KATILIYORUM	KESİNLİKLE KATILIYORUM	KATILIYORUM	KATILIYORUM	KATILIYORUM	KATILIYORUM	KATILIYORUM	KATILIYORUM	BİRAZ KATILIYORUM
erkek	44	evli	3	14-16	spor yöneticiliği, diğer	yok	KATILIYORUM	KATILIYORUM	KATILIYORUM	KATILIYORUM	KATILIYORUM	KATILIYORUM	KATILIYORUM	KATILIYORUM	KATILIYORUM	biraz katılıyorum	KATILIYORUM	KATILIYORUM	KATILIYORUM	biraz katılıyorum	KATILIYORUM	KATILMIYORUM	KESİNLİKLE KATILIYORUM	KESİNLİKLE KATILIYORUM	KESİNLİKLE KATILIYORUM	KESİNLİKLE KATILIYORUM	KATILMIYORUM	KATILIYORUM	BİRAZ KATILIYORUM	KATILIYORUM	KATILIYORUM	KATILIYORUM	KATILIYORUM	KATILIYORUM	KATILIYORUM	KATILIYORUM	KATILIYORUM	BİRAZ KATILIYORUM	KATILIYORUM	BİRAZ KATILIYORUM	KATILIYORUM	KATILIYORUM	KATILMIYORUM	KATILMIYORUM	KATILMIYORUM	BİRAZ KATILIYORUM	KATILIYORUM	KATILIYORUM	KATILIYORUM
erkek	38	bekar	yok	5-7	spor yöneticiliği	yüksek lisans	kesinlikle KATILIYORUM	KATILIYORUM	KATILIYORUM	KATILIYORUM	KATILIYORUM	KATILIYORUM	KATILIYORUM	KATILIYORUM	biraz katılıyorum	KATILMIYORUM	biraz katılıyorum	biraz katılıyorum	biraz katılıyorum	KATILIYORUM	KATILIYORUM	KATILIYORUM	KATILIYORUM	BİRAZ KATILIYORUM	KATILIYORUM	KESİNLİKLE KATILIYORUM	BİRAZ KATILIYORUM	KATILIYORUM	KATILIYORUM	KATILIYORUM	KATILIYORUM	KATILIYORUM	KATILIYORUM	KATILIYORUM	KATILIYORUM	KATILIYORUM	KATILIYORUM	KATILIYORUM	KATILIYORUM	KATILIYORUM	KATILIYORUM	KATILIYORUM	KESİNLİKLE KATILIYORUM	KATILIYORUM	KESİNLİKLE KATILIYORUM	KESİNLİKLE KATILIYORUM	KESİNLİKLE KATILIYORUM	KESİNLİKLE KATILIYORUM	KESİNLİKLE KATILIYORUM
kadın	31	evli	2	1 yıl ve altı	diğer	yok	KATILIYORUM	KATILIYORUM	KATILIYORUM	KATILIYORUM	KATILIYORUM	KATILIYORUM	biraz katılıyorum	KATILIYORUM	KATILIYORUM	KATILIYORUM	KATILIYORUM	KATILIYORUM	KATILIYORUM	KATILIYORUM	KATILIYORUM	KATILIYORUM	KESİNLİKLE KATILIYORUM	KATILIYORUM	KATILIYORUM	KATILIYORUM	BİRAZ KATILIYORUM	KATILIYORUM	KATILIYORUM	KATILIYORUM	KATILIYORUM	KATILIYORUM	KATILIYORUM	KATILIYORUM	KATILIYORUM	KATILIYORUM	BİRAZ KATILIYORUM	KATILIYORUM	BİRAZ KATILIYORUM	BİRAZ KATILIYORUM	BİRAZ KATILIYORUM	BİRAZ KATILIYORUM	BİRAZ KATILIYORUM	BİRAZ KATILIYORUM	BİRAZ KATILIYORUM	BİRAZ KATILIYORUM	BİRAZ KATILIYORUM	KATILIYORUM	BİRAZ KATILIYORUM
erkek	29	evli	yok	5-7	spor yöneticiliği	yok	KATILIYORUM	KATILIYORUM	KATILMIYORUM	biraz katılıyorum	KATILIYORUM	biraz katılıyorum	KATILIYORUM	KATILIYORUM	biraz katılıyorum	KATILIYORUM	kesinlikle KATILIYORUM	KATILIYORUM	kesinlikle KATILIYORUM	KATILIYORUM	KATILIYORUM	KATILIYORUM	KATILIYORUM	KATILIYORUM	KATILIYORUM	KESİNLİKLE KATILIYORUM	KATILIYORUM	BİRAZ KATILIYORUM	KATILIYORUM	KATILIYORUM	KATILIYORUM	KATILIYORUM	KATILIYORUM	BİRAZ KATILIYORUM	BİRAZ KATILIYORUM	KATILIYORUM	KATILIYORUM	KESİNLİKLE KATILIYORUM	KATILIYORUM	KATILIYORUM	KATILIYORUM	BİRAZ KATILIYORUM	KATILMIYORUM	BİRAZ KATILIYORUM	BİRAZ KATILIYORUM	BİRAZ KATILIYORUM	KESİNLİKLE KATILIYORUM	KATILIYORUM	KATILIYORUM
erkek	30	bekar	yok	2-4	diğer	yüksek lisans	KATILIYORUM	KATILIYORUM	KATILIYORUM	KATILIYORUM	KATILIYORUM	KATILIYORUM	KATILIYORUM	KATILIYORUM	KATILIYORUM	KATILIYORUM	KATILIYORUM	KATILIYORUM	KATILIYORUM	KATILIYORUM	KATILIYORUM	KATILIYORUM	KATILIYORUM	KATILIYORUM	KATILIYORUM	KATILIYORUM	KATILIYORUM	KATILIYORUM	KATILIYORUM	KATILIYORUM	KATILIYORUM	KATILIYORUM	KATILIYORUM	KATILIYORUM	KATILIYORUM	KATILIYORUM	KATILIYORUM	KATILIYORUM	KATILMIYORUM	BİRAZ KATILIYORUM	KATILIYORUM	KATILMIYORUM	KATILMIYORUM	KESİNLİKLE KATILMIYORUM	KESİNLİKLE KATILMIYORUM	KESİNLİKLE KATILMIYORUM	KESİNLİKLE KATILMIYORUM	KATILMIYORUM	KESİNLİKLE KATILMIYORUM
erkek	46	evli	2	17 ve üzeri	diğer	yok	KATILIYORUM	KATILIYORUM	KATILIYORUM	KATILIYORUM	KATILIYORUM	biraz katılıyorum	KATILIYORUM	KATILIYORUM	KATILMIYORUM	KATILIYORUM	KATILMIYORUM	biraz katılıyorum	KATILIYORUM	biraz katılıyorum	KATILMIYORUM	KATILMIYORUM	KESİNLİKLE KATILIYORUM	KESİNLİKLE KATILIYORUM	KATILIYORUM	KESİNLİKLE KATILIYORUM	KATILIYORUM	KESİNLİKLE KATILIYORUM	KESİNLİKLE KATILIYORUM	KATILIYORUM	KESİNLİKLE KATILIYORUM	BİRAZ KATILIYORUM	KESİNLİKLE KATILIYORUM	KESİNLİKLE KATILIYORUM	KESİNLİKLE KATILIYORUM	KESİNLİKLE KATILIYORUM	KATILIYORUM	KATILIYORUM	KATILIYORUM	KESİNLİKLE KATILIYORUM	KATILIYORUM	KATILIYORUM	KESİNLİKLE KATILIYORUM	KATILIYORUM	KATILIYORUM	KATILIYORUM	KESİNLİKLE KATILIYORUM	KATILIYORUM	KESİNLİKLE KATILIYORUM
kadın	44	evli	2	17 ve üzeri	diğer	yok	kesinlikle KATILIYORUM	kesinlikle KATILIYORUM	KATILIYORUM	KATILIYORUM	kesinlikle KATILIYORUM	KATILIYORUM	KATILIYORUM	KATILIYORUM	KATILIYORUM	kesinlikle KATILIYORUM	KATILIYORUM	KATILIYORUM	kesinlikle KATILIYORUM	kesinlikle KATILIYORUM	kesinlikle KATILIYORUM	KATILIYORUM	KESİNLİKLE KATILIYORUM	KESİNLİKLE KATILIYORUM	KESİNLİKLE KATILIYORUM	KESİNLİKLE KATILIYORUM	KATILIYORUM	KATILIYORUM	KESİNLİKLE KATILIYORUM	KESİNLİKLE KATILIYORUM	KESİNLİKLE KATILIYORUM	KESİNLİKLE KATILIYORUM	KESİNLİKLE KATILIYORUM	KESİNLİKLE KATILIYORUM	KESİNLİKLE KATILIYORUM	KESİNLİKLE KATILIYORUM	KESİNLİKLE KATILIYORUM	KESİNLİKLE KATILIYORUM	KESİNLİKLE KATILIYORUM	KESİNLİKLE KATILIYORUM	KESİNLİKLE KATILIYORUM	KESİNLİKLE KATILIYORUM	KATILIYORUM	KESİNLİKLE KATILIYORUM	KESİNLİKLE KATILIYORUM	KESİNLİKLE KATILIYORUM	KESİNLİKLE KATILIYORUM	KESİNLİKLE KATILIYORUM	KESİNLİKLE KATILIYORUM
erkek	55	evli	2	17 ve üzeri	spor yöneticiliği	yok	KATILIYORUM	KATILIYORUM	KATILIYORUM	KATILIYORUM	KATILIYORUM	KATILIYORUM	KATILIYORUM	KATILIYORUM	KATILIYORUM	KATILIYORUM	kesinlikle KATILIYORUM	KATILIYORUM	kesinlikle KATILIYORUM	KATILIYORUM	KATILIYORUM	KATILIYORUM	KATILIYORUM	KESİNLİKLE KATILIYORUM	KATILIYORUM	KATILIYORUM	BİRAZ KATILIYORUM	BİRAZ KATILIYORUM	BİRAZ KATILIYORUM	KESİNLİKLE KATILIYORUM	KATILIYORUM	BİRAZ KATILIYORUM	KATILIYORUM	KESİNLİKLE KATILIYORUM	KESİNLİKLE KATILIYORUM	KATILIYORUM	KATILMIYORUM	KESİNLİKLE KATILIYORUM	KATILIYORUM	KATILIYORUM	KESİNLİKLE KATILIYORUM	KATILIYORUM	KATILIYORUM	KATILIYORUM	KATILIYORUM	KATILIYORUM	KATILIYORUM	KATILIYORUM	KATILIYORUM
erkek	28	bekar	yok	2-4	spor yöneticiliği	yok	KATILIYORUM	biraz katılıyorum	biraz katılıyorum	biraz katılıyorum	biraz katılıyorum	biraz katılıyorum	biraz katılıyorum	biraz katılıyorum	KATILIYORUM	biraz katılıyorum	biraz katılıyorum	KATILIYORUM	KATILMIYORUM	biraz katılıyorum	biraz katılıyorum	biraz katılıyorum	KATILIYORUM	BİRAZ KATILIYORUM	KATILIYORUM	BİRAZ KATILIYORUM	KATILIYORUM	BİRAZ KATILIYORUM	BİRAZ KATILIYORUM	KATILIYORUM	KATILIYORUM	KATILIYORUM	KATILIYORUM	BİRAZ KATILIYORUM	KATILIYORUM	KATILIYORUM	BİRAZ KATILIYORUM	KATILIYORUM	BİRAZ KATILIYORUM	KATILIYORUM	KATILIYORUM	KATILIYORUM	KATILIYORUM	BİRAZ KATILIYORUM	KATILMIYORUM	BİRAZ KATILIYORUM	BİRAZ KATILIYORUM	KATILIYORUM	KATILIYORUM
erkek	37	evli	1	8-10	antrenörlük, diğer	yok	kesinlikle KATILIYORUM	KATILMIYORUM	KATILMIYORUM	kesinlikle KATILMIYORUM seçenek	kesinlikle KATILMIYORUM seçenek	kesinlikle KATILMIYORUM seçenek	kesinlikle KATILMIYORUM seçenek	kesinlikle KATILMIYORUM seçenek	KATILIYORUM	kesinlikle KATILMIYORUM seçenek	kesinlikle KATILMIYORUM seçenek	kesinlikle KATILMIYORUM seçenek	kesinlikle KATILMIYORUM seçenek	kesinlikle KATILMIYORUM seçenek	kesinlikle KATILMIYORUM seçenek	kesinlikle KATILMIYORUM seçenek	KESİNLİKLE KATILIYORUM	KESİNLİKLE KATILIYORUM	KESİNLİKLE KATILIYORUM	KESİNLİKLE KATILIYORUM	BİRAZ KATILIYORUM	BİRAZ KATILIYORUM, KESİNLİKLE KATILIYORUM	BİRAZ KATILIYORUM	KATILIYORUM	KESİNLİKLE KATILIYORUM	KATILMIYORUM	KESİNLİKLE KATILIYORUM	KESİNLİKLE KATILIYORUM	KESİNLİKLE KATILIYORUM	KESİNLİKLE KATILIYORUM	BİRAZ KATILIYORUM	BİRAZ KATILIYORUM	KATILIYORUM	KESİNLİKLE KATILIYORUM	KESİNLİKLE KATILIYORUM	KESİNLİKLE KATILIYORUM	KESİNLİKLE KATILIYORUM	KESİNLİKLE KATILIYORUM	KATILMIYORUM	BİRAZ KATILIYORUM	KESİNLİKLE KATILIYORUM	KESİNLİKLE KATILIYORUM	KESİNLİKLE KATILIYORUM
erkek	33	bekar	yok	5-7	antrenörlük	yok	kesinlikle KATILIYORUM	kesinlikle KATILIYORUM	kesinlikle KATILIYORUM	kesinlikle KATILIYORUM	kesinlikle KATILIYORUM	kesinlikle KATILIYORUM	kesinlikle KATILIYORUM	kesinlikle KATILIYORUM	kesinlikle KATILIYORUM	kesinlikle KATILIYORUM	kesinlikle KATILIYORUM	kesinlikle KATILIYORUM	kesinlikle KATILIYORUM	kesinlikle KATILIYORUM	kesinlikle KATILIYORUM	kesinlikle KATILIYORUM	KESİNLİKLE KATILIYORUM	KESİNLİKLE KATILIYORUM	KESİNLİKLE KATILIYORUM	KESİNLİKLE KATILIYORUM	BİRAZ KATILIYORUM	KESİNLİKLE KATILIYORUM	KESİNLİKLE KATILIYORUM	KESİNLİKLE KATILIYORUM	KESİNLİKLE KATILIYORUM	KESİNLİKLE KATILIYORUM	KESİNLİKLE KATILIYORUM	KESİNLİKLE KATILIYORUM	KESİNLİKLE KATILIYORUM	KESİNLİKLE KATILIYORUM	KESİNLİKLE KATILIYORUM	KESİNLİKLE KATILIYORUM	KESİNLİKLE KATILIYORUM	KESİNLİKLE KATILIYORUM	KESİNLİKLE KATILIYORUM	KESİNLİKLE KATILIYORUM	KESİNLİKLE KATILIYORUM	KESİNLİKLE KATILIYORUM	KESİNLİKLE KATILIYORUM	KESİNLİKLE KATILIYORUM	KESİNLİKLE KATILIYORUM	KESİNLİKLE KATILIYORUM	KESİNLİKLE KATILIYORUM
kadın	38	evli	1	8-10	spor yöneticiliği	yok	kesinlikle KATILMIYORUM seçenek	KATILIYORUM	KATILIYORUM	KATILMIYORUM	KATILIYORUM	KATILMIYORUM	KATILMIYORUM	KATILIYORUM	KATILMIYORUM	KATILIYORUM	KATILIYORUM	KATILIYORUM	KATILIYORUM	KATILIYORUM	KATILIYORUM	KATILMIYORUM	KATILIYORUM	KATILIYORUM	KATILIYORUM	KATILIYORUM	BİRAZ KATILIYORUM	KATILIYORUM	BİRAZ KATILIYORUM	KATILIYORUM	KATILIYORUM	KATILIYORUM	KATILIYORUM	KATILIYORUM	KATILIYORUM	KATILIYORUM	BİRAZ KATILIYORUM	KATILIYORUM	KATILIYORUM	KATILIYORUM	KATILIYORUM	KATILIYORUM	KATILIYORUM	KATILIYORUM	KATILIYORUM	KATILIYORUM	KATILIYORUM	KATILIYORUM	KATILIYORUM
kadın	36	bekar	yok	8-10	diğer	yüksek lisans öğrenci	KATILMIYORUM	biraz katılıyorum	biraz katılıyorum	biraz katılıyorum	KATILIYORUM	KATILMIYORUM	biraz katılıyorum	KATILIYORUM	KATILMIYORUM	KATILMIYORUM	KATILMIYORUM, KATILIYORUM	biraz katılıyorum	KATILMIYORUM	KATILMIYORUM	KATILIYORUM	KATILIYORUM	KATILIYORUM	KATILIYORUM	KESİNLİKLE KATILIYORUM	KESİNLİKLE KATILIYORUM	KATILIYORUM	KATILIYORUM	KATILIYORUM	KATILIYORUM	KESİNLİKLE KATILIYORUM	KATILIYORUM	KESİNLİKLE KATILIYORUM	KESİNLİKLE KATILIYORUM	KATILIYORUM	KATILIYORUM	KATILIYORUM	KATILIYORUM	KATILIYORUM	KATILIYORUM	BİRAZ KATILIYORUM	KATILIYORUM	KATILMIYORUM	KATILIYORUM	KATILIYORUM	KATILIYORUM	KATILIYORUM	KATILIYORUM	KATILIYORUM
kadın	35	evli	yok	11-13	spor yöneticiliği	yüksek lisans	biraz katılıyorum	KATILMIYORUM	biraz katılıyorum	KATILMIYORUM	biraz katılıyorum	KATILMIYORUM	KATILIYORUM	biraz katılıyorum	KATILMIYORUM	KATILMIYORUM	KATILMIYORUM	biraz katılıyorum	KATILIYORUM	biraz katılıyorum	biraz katılıyorum	KATILMIYORUM	KESİNLİKLE KATILIYORUM	KATILIYORUM	KESİNLİKLE KATILIYORUM	KATILIYORUM	KATILIYORUM	KATILIYORUM	KATILIYORUM	KATILIYORUM	KESİNLİKLE KATILIYORUM	BİRAZ KATILIYORUM	KESİNLİKLE KATILIYORUM	KATILIYORUM	KATILIYORUM	KATILIYORUM	KATILIYORUM	KATILIYORUM	KATILIYORUM	KATILIYORUM	KATILIYORUM	KATILIYORUM	KATILIYORUM	KATILIYORUM	KATILIYORUM	KATILIYORUM	KATILIYORUM	KATILIYORUM	KATILIYORUM
erkek	38	bekar	yok	5-7	spor yöneticiliği	yüksek lisans	biraz katılıyorum	KATILMIYORUM	KATILMIYORUM	KATILMIYORUM	KATILMIYORUM	KATILMIYORUM	KATILIYORUM	KATILMIYORUM	KATILMIYORUM	KATILMIYORUM	KATILMIYORUM	KATILMIYORUM	KATILIYORUM	biraz katılıyorum	KATILIYORUM	KATILMIYORUM	KATILIYORUM	KATILIYORUM	BİRAZ KATILIYORUM	BİRAZ KATILIYORUM	BİRAZ KATILIYORUM	KATILIYORUM	KATILMIYORUM	BİRAZ KATILIYORUM	BİRAZ KATILIYORUM	BİRAZ KATILIYORUM	KATILIYORUM	BİRAZ KATILIYORUM	KATILMIYORUM	KATILIYORUM	KATILMIYORUM	KATILMIYORUM	BİRAZ KATILIYORUM	BİRAZ KATILIYORUM	KATILMIYORUM	BİRAZ KATILIYORUM	KATILMIYORUM	BİRAZ KATILIYORUM	BİRAZ KATILIYORUM	KATILMIYORUM	BİRAZ KATILIYORUM	BİRAZ KATILIYORUM	BİRAZ KATILIYORUM
kadın	49	evli	2	17 ve üzeri	diğer	yok	biraz katılıyorum	KATILMIYORUM	biraz katılıyorum	biraz katılıyorum	KATILMIYORUM	biraz katılıyorum	KATILIYORUM	biraz katılıyorum	KATILMIYORUM	KATILIYORUM	biraz katılıyorum	biraz katılıyorum	biraz katılıyorum	biraz katılıyorum	KATILIYORUM	biraz katılıyorum	KATILIYORUM	KATILIYORUM	KATILIYORUM	KESİNLİKLE KATILIYORUM	KATILIYORUM	KATILIYORUM	KATILIYORUM	KATILIYORUM	KATILIYORUM	BİRAZ KATILIYORUM	KATILIYORUM	KATILIYORUM	KATILIYORUM	KATILIYORUM	KATILIYORUM	KATILIYORUM	KATILIYORUM	KATILIYORUM	BİRAZ KATILIYORUM	KATILIYORUM	KATILIYORUM	BİRAZ KATILIYORUM	BİRAZ KATILIYORUM	KATILIYORUM	BİRAZ KATILIYORUM	KATILIYORUM	KATILIYORUM
kadın	35	evli	yok	5-7	rekreasyon	yok	biraz katılıyorum	KATILIYORUM	KATILIYORUM	biraz katılıyorum	biraz katılıyorum	KATILMIYORUM, biraz katılıyorum	KATILMIYORUM	KATILIYORUM	kesinlikle KATILIYORUM	biraz katılıyorum	KATILMIYORUM	biraz katılıyorum	KATILIYORUM	biraz katılıyorum	biraz katılıyorum	KATILIYORUM	BİRAZ KATILIYORUM	KATILIYORUM	KESİNLİKLE KATILIYORUM	KESİNLİKLE KATILIYORUM	KATILMIYORUM	KATILIYORUM	KATILMIYORUM	KATILIYORUM	KATILIYORUM	KATILIYORUM	KATILIYORUM	KATILIYORUM	KATILIYORUM	KESİNLİKLE KATILIYORUM	KATILIYORUM	KATILIYORUM	KATILIYORUM	KATILMIYORUM	BİRAZ KATILIYORUM	BİRAZ KATILIYORUM	KESİNLİKLE KATILMIYORUM	KESİNLİKLE KATILMIYORUM	KESİNLİKLE KATILMIYORUM	KESİNLİKLE KATILMIYORUM	BİRAZ KATILIYORUM	KATILIYORUM	KESİNLİKLE KATILMIYORUM
erkek	31	bekar	yok	1 yıl ve altı	antrenörlük	yok	biraz katılıyorum	biraz katılıyorum	KATILMIYORUM	KATILMIYORUM	biraz katılıyorum	biraz katılıyorum	biraz katılıyorum	KATILIYORUM	KATILMIYORUM	biraz katılıyorum	KATILMIYORUM	biraz katılıyorum	biraz katılıyorum	KATILMIYORUM	biraz katılıyorum	KATILMIYORUM	KATILIYORUM	KATILIYORUM	BİRAZ KATILIYORUM	KATILIYORUM	KATILMIYORUM	BİRAZ KATILIYORUM	KATILMIYORUM	KATILIYORUM	KATILIYORUM	BİRAZ KATILIYORUM	KESİNLİKLE KATILIYORUM	KATILIYORUM	KATILIYORUM	KESİNLİKLE KATILIYORUM	KATILMIYORUM	KATILMIYORUM	BİRAZ KATILIYORUM	BİRAZ KATILIYORUM	KATILIYORUM	KATILIYORUM	BİRAZ KATILIYORUM	BİRAZ KATILIYORUM	KATILMIYORUM	BİRAZ KATILIYORUM	KATILIYORUM	KATILIYORUM	KATILIYORUM
kadın	42	bekar	yok	8-10	diğer	yok	KATILMIYORUM	kesinlikle KATILIYORUM	KATILMIYORUM	kesinlikle KATILIYORUM	biraz katılıyorum	KATILMIYORUM	KATILIYORUM	kesinlikle KATILMIYORUM seçenek	KATILMIYORUM	biraz katılıyorum	kesinlikle KATILIYORUM	KATILMIYORUM	kesinlikle KATILMIYORUM seçenek	biraz katılıyorum	biraz katılıyorum	biraz katılıyorum	BİRAZ KATILIYORUM	KATILIYORUM	KATILIYORUM	BİRAZ KATILIYORUM	KESİNLİKLE KATILMIYORUM	KATILMIYORUM	BİRAZ KATILIYORUM	BİRAZ KATILIYORUM	KATILIYORUM	BİRAZ KATILIYORUM	KATILIYORUM	KATILIYORUM	BİRAZ KATILIYORUM	KATILIYORUM	KATILIYORUM	KATILIYORUM	BİRAZ KATILIYORUM	KATILMIYORUM	KATILMIYORUM	BİRAZ KATILIYORUM	KATILMIYORUM	BİRAZ KATILIYORUM	BİRAZ KATILIYORUM	BİRAZ KATILIYORUM	BİRAZ KATILIYORUM	KATILIYORUM	BİRAZ KATILIYORUM
erkek	29	bekar	yok	1 yıl ve altı	spor yöneticiliği	yüksek lisans öğrenci	KATILIYORUM	KATILIYORUM	biraz katılıyorum	KATILIYORUM	KATILMIYORUM	KATILMIYORUM	KATILIYORUM	KATILMIYORUM	KATILMIYORUM	kesinlikle KATILIYORUM	KATILMIYORUM	biraz katılıyorum	biraz katılıyorum	biraz katılıyorum	KATILIYORUM	kesinlikle KATILMIYORUM seçenek	KATILIYORUM	KESİNLİKLE KATILIYORUM	KESİNLİKLE KATILIYORUM	KATILIYORUM	KATILIYORUM	KESİNLİKLE KATILMIYORUM	KATILIYORUM	KESİNLİKLE KATILIYORUM	KESİNLİKLE KATILIYORUM	KESİNLİKLE KATILIYORUM	KATILIYORUM	KESİNLİKLE KATILIYORUM	KESİNLİKLE KATILIYORUM	KESİNLİKLE KATILIYORUM	KATILIYORUM	KATILIYORUM	KATILIYORUM	KATILIYORUM	KATILIYORUM	KATILIYORUM	KESİNLİKLE KATILMIYORUM	BİRAZ KATILIYORUM	BİRAZ KATILIYORUM	KATILIYORUM	KATILIYORUM	KATILIYORUM	KESİNLİKLE KATILIYORUM
erkek	37	evli	1	1 yıl ve altı	rekreasyon	yok	KATILIYORUM	KATILIYORUM	biraz katılıyorum	biraz katılıyorum	biraz katılıyorum	KATILIYORUM	KATILMIYORUM	biraz katılıyorum	KATILMIYORUM	KATILIYORUM	kesinlikle KATILMIYORUM seçenek	KATILMIYORUM	KATILIYORUM	biraz katılıyorum	KATILIYORUM	KATILMIYORUM	KATILIYORUM	KESİNLİKLE KATILIYORUM	KESİNLİKLE KATILIYORUM	KESİNLİKLE KATILIYORUM	KATILIYORUM	KATILIYORUM	KATILMIYORUM	KESİNLİKLE KATILIYORUM	KATILIYORUM	KATILIYORUM	KATILIYORUM	KATILIYORUM	KATILIYORUM	KESİNLİKLE KATILIYORUM	BİRAZ KATILIYORUM	KATILIYORUM	KATILMIYORUM	KESİNLİKLE KATILIYORUM	BİRAZ KATILIYORUM	BİRAZ KATILIYORUM	KATILIYORUM	BİRAZ KATILIYORUM	KATILMIYORUM	KATILMIYORUM	KATILIYORUM	BİRAZ KATILIYORUM	KATILIYORUM
kadın	37	bekar	yok	5-7	spor yöneticiliği	yüksek lisans	biraz katılıyorum	biraz katılıyorum	KATILMIYORUM	kesinlikle KATILMIYORUM seçenek	biraz katılıyorum	biraz katılıyorum	KATILIYORUM	biraz katılıyorum	KATILIYORUM	KATILIYORUM	biraz katılıyorum	KATILMIYORUM	KATILIYORUM	biraz katılıyorum	KATILIYORUM	biraz katılıyorum	KATILIYORUM	KATILIYORUM	KATILIYORUM	KATILIYORUM	KATILIYORUM	KATILIYORUM	KATILIYORUM	KATILIYORUM	KATILIYORUM	BİRAZ KATILIYORUM	KATILIYORUM	KATILIYORUM	KATILIYORUM	KATILIYORUM	KATILIYORUM	KATILIYORUM	KATILIYORUM	BİRAZ KATILIYORUM	KATILIYORUM	KATILIYORUM	KATILIYORUM	KATILIYORUM	BİRAZ KATILIYORUM	BİRAZ KATILIYORUM	KATILIYORUM	KATILIYORUM	KATILIYORUM
erkek	31	evli	yok	1 yıl ve altı	rekreasyon	yüksek lisans	KATILMIYORUM	KATILMIYORUM	KATILMIYORUM	KATILIYORUM	KATILIYORUM	KATILIYORUM	KATILMIYORUM	KATILIYORUM	KATILMIYORUM	KATILIYORUM	biraz katılıyorum	KATILIYORUM	KATILMIYORUM	KATILMIYORUM	KATILIYORUM	KATILMIYORUM	KESİNLİKLE KATILIYORUM	KESİNLİKLE KATILIYORUM	KESİNLİKLE KATILIYORUM	KATILIYORUM	BİRAZ KATILIYORUM	KESİNLİKLE KATILIYORUM	BİRAZ KATILIYORUM	KESİNLİKLE KATILIYORUM	KATILIYORUM	BİRAZ KATILIYORUM	KESİNLİKLE KATILIYORUM	KESİNLİKLE KATILIYORUM	KESİNLİKLE KATILIYORUM	KESİNLİKLE KATILIYORUM	BİRAZ KATILIYORUM	KESİNLİKLE KATILIYORUM	BİRAZ KATILIYORUM	KATILMIYORUM	KESİNLİKLE KATILIYORUM	BİRAZ KATILIYORUM	KATILMIYORUM	KATILMIYORUM	KATILMIYORUM	BİRAZ KATILIYORUM	KATILIYORUM	KATILIYORUM	KATILIYORUM
erkek	54	evli	1	17 ve üzeri	diğer	yok	KATILIYORUM	KATILMIYORUM	KATILMIYORUM	KATILMIYORUM	KATILMIYORUM	KATILMIYORUM	KATILIYORUM	KATILMIYORUM	KATILMIYORUM	KATILMIYORUM	kesinlikle KATILMIYORUM seçenek	KATILMIYORUM	KATILMIYORUM	KATILMIYORUM	KATILMIYORUM	KATILMIYORUM	KESİNLİKLE KATILIYORUM	KATILIYORUM	KESİNLİKLE KATILIYORUM	KATILIYORUM	KATILMIYORUM	KATILIYORUM	KATILMIYORUM	KATILIYORUM	KATILIYORUM	KATILMIYORUM	KESİNLİKLE KATILIYORUM	KESİNLİKLE KATILIYORUM	KESİNLİKLE KATILIYORUM	KESİNLİKLE KATILIYORUM	KATILIYORUM	KATILIYORUM	KATILIYORUM	KATILMIYORUM, KATILIYORUM	KATILIYORUM	BİRAZ KATILIYORUM	KESİNLİKLE KATILMIYORUM	BİRAZ KATILIYORUM	BİRAZ KATILIYORUM	BİRAZ KATILIYORUM	KESİNLİKLE KATILIYORUM	KATILMIYORUM	KATILIYORUM
kadın	25	bekar	yok	1 yıl ve altı	diğer	yok	KATILIYORUM	KATILIYORUM	KATILIYORUM	KATILIYORUM	KATILIYORUM	KATILIYORUM	biraz katılıyorum	biraz katılıyorum	KATILIYORUM	biraz katılıyorum	biraz katılıyorum	KATILIYORUM	biraz katılıyorum	KATILIYORUM	KATILIYORUM	KATILIYORUM	KATILIYORUM	KATILIYORUM	KATILIYORUM	KATILIYORUM	KATILIYORUM	KATILIYORUM	KATILIYORUM	KATILIYORUM	KATILIYORUM	KATILIYORUM	KATILIYORUM	KATILIYORUM, KESİNLİKLE KATILIYORUM	KATILIYORUM	KATILIYORUM	KATILIYORUM	KATILIYORUM	BİRAZ KATILIYORUM	KATILIYORUM	KATILIYORUM	KATILIYORUM	KATILIYORUM	KATILIYORUM	KATILIYORUM	KATILIYORUM	KATILIYORUM	KATILIYORUM	KATILIYORUM
kadın	39	bekar	1	1 yıl ve altı	diğer	yüksek lisans	kesinlikle KATILIYORUM	kesinlikle KATILIYORUM	kesinlikle KATILIYORUM	kesinlikle KATILIYORUM	kesinlikle KATILIYORUM	kesinlikle KATILIYORUM	kesinlikle KATILIYORUM	kesinlikle KATILIYORUM	kesinlikle KATILIYORUM	kesinlikle KATILIYORUM	kesinlikle KATILIYORUM	kesinlikle KATILIYORUM	kesinlikle KATILIYORUM	kesinlikle KATILIYORUM	kesinlikle KATILIYORUM	kesinlikle KATILIYORUM	KESİNLİKLE KATILIYORUM	KESİNLİKLE KATILIYORUM	KESİNLİKLE KATILIYORUM	KESİNLİKLE KATILIYORUM	KESİNLİKLE KATILIYORUM	KESİNLİKLE KATILIYORUM	KESİNLİKLE KATILIYORUM	KESİNLİKLE KATILIYORUM	KESİNLİKLE KATILIYORUM	KESİNLİKLE KATILIYORUM	KESİNLİKLE KATILIYORUM	KESİNLİKLE KATILIYORUM	KESİNLİKLE KATILIYORUM	KESİNLİKLE KATILIYORUM	KESİNLİKLE KATILIYORUM	KESİNLİKLE KATILIYORUM	KESİNLİKLE KATILIYORUM	KESİNLİKLE KATILIYORUM	KESİNLİKLE KATILIYORUM	KESİNLİKLE KATILIYORUM	KESİNLİKLE KATILIYORUM	KESİNLİKLE KATILIYORUM	KESİNLİKLE KATILIYORUM	KESİNLİKLE KATILIYORUM	KESİNLİKLE KATILIYORUM	KESİNLİKLE KATILIYORUM	KESİNLİKLE KATILIYORUM
kadın	29	evli	yok	1 yıl ve altı	diğer	yok	kesinlikle KATILIYORUM	KATILIYORUM	kesinlikle KATILIYORUM	KATILIYORUM	kesinlikle KATILIYORUM	KATILIYORUM	KATILIYORUM	kesinlikle KATILIYORUM	biraz katılıyorum	kesinlikle KATILIYORUM	biraz katılıyorum	KATILIYORUM	kesinlikle KATILIYORUM	kesinlikle KATILIYORUM	kesinlikle KATILIYORUM	KATILIYORUM	KESİNLİKLE KATILIYORUM	KATILIYORUM	KATILIYORUM	KESİNLİKLE KATILIYORUM	BİRAZ KATILIYORUM	KESİNLİKLE KATILIYORUM	BİRAZ KATILIYORUM	KATILIYORUM	KATILIYORUM	KESİNLİKLE KATILIYORUM	KATILIYORUM	KATILIYORUM	KATILIYORUM	KESİNLİKLE KATILIYORUM	BİRAZ KATILIYORUM	KATILIYORUM	KATILIYORUM	KESİNLİKLE KATILIYORUM	KESİNLİKLE KATILIYORUM	KATILIYORUM	KATILIYORUM	KATILIYORUM	KATILIYORUM	KATILIYORUM	KESİNLİKLE KATILIYORUM	KESİNLİKLE KATILIYORUM	KESİNLİKLE KATILIYORUM
erkek	48	evli	1	17 ve üzeri	diğer	yok	KATILMIYORUM	kesinlikle KATILIYORUM	kesinlikle KATILIYORUM	KATILIYORUM	KATILIYORUM	biraz katılıyorum	KATILMIYORUM	biraz katılıyorum	biraz katılıyorum	KATILIYORUM	biraz katılıyorum	KATILIYORUM	biraz katılıyorum	KATILMIYORUM	KATILIYORUM	kesinlikle KATILMIYORUM seçenek	KESİNLİKLE KATILIYORUM	KESİNLİKLE KATILIYORUM	KESİNLİKLE KATILIYORUM	KATILIYORUM	KATILIYORUM	KATILIYORUM	BİRAZ KATILIYORUM	KATILIYORUM	KATILIYORUM	KATILIYORUM	KATILIYORUM	KATILIYORUM	BİRAZ KATILIYORUM	KATILIYORUM	KATILIYORUM	KATILIYORUM	BİRAZ KATILIYORUM	KATILIYORUM	KATILIYORUM	KATILMIYORUM	BİRAZ KATILIYORUM	KATILIYORUM	BİRAZ KATILIYORUM	KATILIYORUM	KATILIYORUM	KATILIYORUM	BİRAZ KATILIYORUM
kadın	49	evli	1	17 ve üzeri	diğer	yok	KATILMIYORUM	KATILMIYORUM	biraz katılıyorum	biraz katılıyorum	biraz katılıyorum	biraz katılıyorum	biraz katılıyorum	KATILIYORUM	biraz katılıyorum	KATILIYORUM	KATILMIYORUM	biraz katılıyorum	biraz katılıyorum	biraz katılıyorum	biraz katılıyorum	KATILIYORUM	KATILIYORUM	KATILIYORUM	KATILIYORUM	KATILIYORUM	KATILIYORUM	KATILIYORUM	KATILIYORUM	KATILIYORUM	KATILIYORUM	KATILIYORUM	KATILIYORUM	KATILIYORUM	KATILIYORUM	KATILIYORUM	KESİNLİKLE KATILIYORUM	KATILIYORUM	KATILIYORUM	KATILIYORUM	KESİNLİKLE KATILIYORUM	KATILIYORUM	KATILMIYORUM	BİRAZ KATILIYORUM	BİRAZ KATILIYORUM	BİRAZ KATILIYORUM	KATILIYORUM	KATILIYORUM	BİRAZ KATILIYORUM
kadın	24	bekar	yok	1 yıl ve altı	diğer	yok	biraz katılıyorum	kesinlikle KATILIYORUM	kesinlikle KATILIYORUM	kesinlikle KATILIYORUM	kesinlikle KATILIYORUM	KATILIYORUM	kesinlikle KATILIYORUM	biraz katılıyorum, kesinlikle KATILIYORUM	KATILIYORUM	kesinlikle KATILIYORUM	kesinlikle KATILIYORUM	kesinlikle KATILIYORUM	kesinlikle KATILIYORUM	kesinlikle KATILIYORUM	kesinlikle KATILIYORUM	biraz katılıyorum	KESİNLİKLE KATILIYORUM	KESİNLİKLE KATILIYORUM	KESİNLİKLE KATILIYORUM	KESİNLİKLE KATILIYORUM	KESİNLİKLE KATILIYORUM	KESİNLİKLE KATILIYORUM	KESİNLİKLE KATILIYORUM	KESİNLİKLE KATILIYORUM	KESİNLİKLE KATILIYORUM	KESİNLİKLE KATILIYORUM	KESİNLİKLE KATILIYORUM	KATILIYORUM, KESİNLİKLE KATILIYORUM	KESİNLİKLE KATILIYORUM	KATILIYORUM	KESİNLİKLE KATILIYORUM	KESİNLİKLE KATILIYORUM	KESİNLİKLE KATILIYORUM	KESİNLİKLE KATILIYORUM	KESİNLİKLE KATILIYORUM	KESİNLİKLE KATILIYORUM	KATILMIYORUM, KESİNLİKLE KATILIYORUM	KESİNLİKLE KATILIYORUM	KESİNLİKLE KATILIYORUM	KESİNLİKLE KATILIYORUM	KESİNLİKLE KATILIYORUM	KESİNLİKLE KATILIYORUM	KESİNLİKLE KATILIYORUM
erkek	42	bekar	1	2-4	diğer	yok	biraz katılıyorum	kesinlikle KATILIYORUM	KATILIYORUM	biraz katılıyorum	biraz katılıyorum	biraz katılıyorum	biraz katılıyorum	KATILIYORUM	biraz katılıyorum	KATILIYORUM	biraz katılıyorum	KATILIYORUM	biraz katılıyorum	kesinlikle KATILMIYORUM seçenek	KATILIYORUM	KATILMIYORUM	KESİNLİKLE KATILIYORUM	KESİNLİKLE KATILIYORUM	KESİNLİKLE KATILIYORUM	KESİNLİKLE KATILIYORUM	BİRAZ KATILIYORUM	KESİNLİKLE KATILIYORUM	KATILIYORUM	KATILIYORUM	KESİNLİKLE KATILIYORUM	BİRAZ KATILIYORUM	KESİNLİKLE KATILIYORUM	KATILIYORUM	KATILIYORUM	KATILIYORUM	BİRAZ KATILIYORUM	BİRAZ KATILIYORUM	KATILIYORUM	KESİNLİKLE KATILIYORUM	KESİNLİKLE KATILIYORUM	KESİNLİKLE KATILIYORUM	KATILMIYORUM	KATILIYORUM	KESİNLİKLE KATILIYORUM	KESİNLİKLE KATILIYORUM	KESİNLİKLE KATILIYORUM	KATILIYORUM	BİRAZ KATILIYORUM
kadın	33	evli	2	1 yıl ve altı	diğer	yok	KATILIYORUM	KATILIYORUM	KATILIYORUM	KATILIYORUM	KATILIYORUM	KATILIYORUM	KATILIYORUM	KATILIYORUM	KATILIYORUM	KATILIYORUM	KATILIYORUM	KATILIYORUM	KATILIYORUM	KATILIYORUM	KATILIYORUM	KATILIYORUM	KATILIYORUM	KATILIYORUM	KATILIYORUM	KATILIYORUM	KATILIYORUM	KATILIYORUM	KATILIYORUM	KATILIYORUM	KATILIYORUM	KATILIYORUM	KATILIYORUM	KATILIYORUM	KATILIYORUM	KATILIYORUM	KATILIYORUM	KATILIYORUM	KATILIYORUM	KATILIYORUM	KATILIYORUM	KATILIYORUM	KATILIYORUM	KATILIYORUM	KATILIYORUM	KATILIYORUM	KATILIYORUM	KATILIYORUM	KATILIYORUM
erkek	30	evli	yok	1 yıl ve altı	rekreasyon	yüksek lisans	KATILMIYORUM	kesinlikle KATILMIYORUM seçenek	KATILMIYORUM	kesinlikle KATILMIYORUM seçenek	KATILMIYORUM	kesinlikle KATILMIYORUM seçenek	biraz katılıyorum	KATILMIYORUM	KATILMIYORUM	KATILMIYORUM	KATILIYORUM	kesinlikle KATILMIYORUM seçenek	kesinlikle KATILIYORUM	biraz katılıyorum	kesinlikle KATILMIYORUM seçenek	KATILMIYORUM	KATILIYORUM	KESİNLİKLE KATILIYORUM	KESİNLİKLE KATILIYORUM	KATILMIYORUM	BİRAZ KATILIYORUM	KATILMIYORUM	KATILIYORUM	KATILIYORUM	KATILIYORUM	BİRAZ KATILIYORUM	KATILIYORUM	KATILIYORUM	KESİNLİKLE KATILIYORUM	KATILIYORUM	KATILIYORUM	KESİNLİKLE KATILIYORUM	KATILIYORUM	KATILIYORUM	KATILIYORUM	KATILIYORUM	KATILMIYORUM	BİRAZ KATILIYORUM	BİRAZ KATILIYORUM	BİRAZ KATILIYORUM	BİRAZ KATILIYORUM	BİRAZ KATILIYORUM	KATILMIYORUM
erkek	31	bekar	yok	2-4	diğer	yok	KATILIYORUM	KATILIYORUM	KATILIYORUM	KATILIYORUM	KATILIYORUM	biraz katılıyorum	KATILIYORUM	KATILIYORUM	KATILMIYORUM	biraz katılıyorum	biraz katılıyorum	KATILIYORUM	KATILIYORUM	biraz katılıyorum	biraz katılıyorum	biraz katılıyorum	KATILIYORUM	KATILIYORUM	KATILIYORUM	KATILIYORUM	BİRAZ KATILIYORUM	KATILIYORUM	KATILIYORUM	BİRAZ KATILIYORUM	KATILIYORUM	KATILIYORUM	KATILIYORUM	BİRAZ KATILIYORUM	KATILIYORUM	KATILIYORUM	KATILIYORUM	BİRAZ KATILIYORUM	BİRAZ KATILIYORUM	BİRAZ KATILIYORUM	KATILIYORUM	BİRAZ KATILIYORUM	BİRAZ KATILIYORUM	BİRAZ KATILIYORUM	BİRAZ KATILIYORUM	BİRAZ KATILIYORUM	KATILIYORUM	BİRAZ KATILIYORUM	BİRAZ KATILIYORUM
erkek	30	evli	yok	5-7	diğer	yok	KATILIYORUM	KATILMIYORUM	KATILIYORUM	KATILMIYORUM	KATILMIYORUM	biraz katılıyorum	biraz katılıyorum	biraz katılıyorum	KATILIYORUM	KATILIYORUM	KATILIYORUM	KATILIYORUM	biraz katılıyorum	biraz katılıyorum	KATILIYORUM	biraz katılıyorum	KATILMIYORUM	KESİNLİKLE KATILIYORUM	KATILIYORUM	KESİNLİKLE KATILIYORUM	BİRAZ KATILIYORUM	KATILIYORUM	BİRAZ KATILIYORUM	KATILIYORUM	BİRAZ KATILIYORUM	BİRAZ KATILIYORUM	KESİNLİKLE KATILIYORUM	KATILIYORUM	KATILIYORUM	KATILIYORUM	BİRAZ KATILIYORUM	KATILIYORUM	KESİNLİKLE KATILIYORUM	KATILIYORUM	BİRAZ KATILIYORUM	BİRAZ KATILIYORUM	BİRAZ KATILIYORUM	KESİNLİKLE KATILIYORUM	KATILMIYORUM	BİRAZ KATILIYORUM	KESİNLİKLE KATILIYORUM	KATILMIYORUM	BİRAZ KATILIYORUM
erkek	27	evli	yok	2-4	diğer	yok	biraz katılıyorum	KATILIYORUM	KATILIYORUM	biraz katılıyorum	KATILIYORUM	KATILMIYORUM	KATILIYORUM	biraz katılıyorum	KATILIYORUM	KATILIYORUM	biraz katılıyorum	KATILIYORUM	KATILIYORUM	KATILIYORUM	KATILIYORUM	KATILIYORUM	KATILIYORUM	KATILIYORUM	KATILIYORUM	BİRAZ KATILIYORUM	KATILIYORUM	KESİNLİKLE KATILIYORUM	BİRAZ KATILIYORUM	BİRAZ KATILIYORUM	BİRAZ KATILIYORUM	KATILIYORUM	BİRAZ KATILIYORUM	KATILIYORUM	BİRAZ KATILIYORUM	KATILIYORUM	BİRAZ KATILIYORUM	BİRAZ KATILIYORUM	KATILIYORUM	KATILIYORUM	KATILIYORUM	BİRAZ KATILIYORUM	BİRAZ KATILIYORUM	KATILIYORUM	KATILIYORUM	BİRAZ KATILIYORUM	KESİNLİKLE KATILIYORUM	KATILIYORUM	KATILMIYORUM
kadın	30	evli	yok	5-7	spor yöneticiliği	yok	KATILMIYORUM	biraz katılıyorum	biraz katılıyorum	biraz katılıyorum	KATILIYORUM	KATILIYORUM	biraz katılıyorum	biraz katılıyorum	KATILIYORUM	biraz katılıyorum	biraz katılıyorum	KATILIYORUM	KATILIYORUM	biraz katılıyorum	biraz katılıyorum	KATILIYORUM	BİRAZ KATILIYORUM	BİRAZ KATILIYORUM	KATILIYORUM	KATILIYORUM	KATILIYORUM	KATILIYORUM	KATILIYORUM	KATILIYORUM	KATILIYORUM	BİRAZ KATILIYORUM	KATILIYORUM	BİRAZ KATILIYORUM	KATILIYORUM	KATILIYORUM	KATILIYORUM	KATILIYORUM	BİRAZ KATILIYORUM	KATILIYORUM	KATILIYORUM	KATILIYORUM	KATILIYORUM	KATILIYORUM	BİRAZ KATILIYORUM	BİRAZ KATILIYORUM	BİRAZ KATILIYORUM	KATILIYORUM	KATILIYORUM
erkek	25	bekar	yok	1 yıl ve altı	diğer	yok	biraz katılıyorum	KATILIYORUM	biraz katılıyorum	KATILMIYORUM	KATILIYORUM	KATILMIYORUM	KATILIYORUM	KATILIYORUM	biraz katılıyorum	KATILIYORUM	KATILIYORUM	kesinlikle KATILIYORUM	kesinlikle KATILIYORUM	KATILIYORUM	biraz katılıyorum	KATILIYORUM	KATILIYORUM	KESİNLİKLE KATILIYORUM	KESİNLİKLE KATILIYORUM	KESİNLİKLE KATILIYORUM	KATILIYORUM	KESİNLİKLE KATILIYORUM	BİRAZ KATILIYORUM	KATILIYORUM	KATILIYORUM	BİRAZ KATILIYORUM	KATILIYORUM	KATILIYORUM	KESİNLİKLE KATILIYORUM	KESİNLİKLE KATILIYORUM	BİRAZ KATILIYORUM	KATILIYORUM	BİRAZ KATILIYORUM	KATILIYORUM	BİRAZ KATILIYORUM	BİRAZ KATILIYORUM	KATILMIYORUM	KATILMIYORUM	KESİNLİKLE KATILMIYORUM	KATILMIYORUM	KATILIYORUM	BİRAZ KATILIYORUM	KESİNLİKLE KATILIYORUM
kadın	44	evli	3	1 yıl ve altı	diğer	yok	KATILIYORUM	biraz katılıyorum	kesinlikle KATILMIYORUM seçenek	KATILMIYORUM	biraz katılıyorum	biraz katılıyorum	KATILMIYORUM	KATILMIYORUM	biraz katılıyorum	KATILIYORUM	KATILIYORUM	KATILIYORUM	KATILIYORUM	KATILIYORUM	biraz katılıyorum	biraz katılıyorum	BİRAZ KATILIYORUM, KATILIYORUM	BİRAZ KATILIYORUM	BİRAZ KATILIYORUM	BİRAZ KATILIYORUM	BİRAZ KATILIYORUM	KESİNLİKLE KATILMIYORUM, BİRAZ KATILIYORUM, KATILIYORUM	BİRAZ KATILIYORUM	KATILMIYORUM	BİRAZ KATILIYORUM	BİRAZ KATILIYORUM	BİRAZ KATILIYORUM	BİRAZ KATILIYORUM	KATILIYORUM	KATILIYORUM	BİRAZ KATILIYORUM	BİRAZ KATILIYORUM	BİRAZ KATILIYORUM	KATILIYORUM	KATILIYORUM	BİRAZ KATILIYORUM	BİRAZ KATILIYORUM	BİRAZ KATILIYORUM	KATILIYORUM	BİRAZ KATILIYORUM	BİRAZ KATILIYORUM	BİRAZ KATILIYORUM	KATILMIYORUM
kadın	25	bekar	yok	1 yıl ve altı	diğer	yok	kesinlikle KATILIYORUM	kesinlikle KATILIYORUM	kesinlikle KATILIYORUM	kesinlikle KATILIYORUM	kesinlikle KATILIYORUM	kesinlikle KATILIYORUM	biraz katılıyorum	KATILIYORUM	kesinlikle KATILIYORUM	kesinlikle KATILIYORUM	kesinlikle KATILIYORUM	kesinlikle KATILIYORUM	kesinlikle KATILIYORUM	biraz katılıyorum	kesinlikle KATILIYORUM	KATILIYORUM	KESİNLİKLE KATILIYORUM	KESİNLİKLE KATILIYORUM	KESİNLİKLE KATILIYORUM	KESİNLİKLE KATILIYORUM	KATILIYORUM	KATILIYORUM	KESİNLİKLE KATILIYORUM	KESİNLİKLE KATILIYORUM	KESİNLİKLE KATILIYORUM	KATILIYORUM	KESİNLİKLE KATILIYORUM	KESİNLİKLE KATILIYORUM	KESİNLİKLE KATILIYORUM	BİRAZ KATILIYORUM	KESİNLİKLE KATILIYORUM	KESİNLİKLE KATILIYORUM	KESİNLİKLE KATILIYORUM	KESİNLİKLE KATILIYORUM	KESİNLİKLE KATILIYORUM	KESİNLİKLE KATILIYORUM	KESİNLİKLE KATILIYORUM	KESİNLİKLE KATILIYORUM	BİRAZ KATILIYORUM	KATILIYORUM	KESİNLİKLE KATILIYORUM	KESİNLİKLE KATILIYORUM	BİRAZ KATILIYORUM
erkek	47	evli	2	1 yıl ve altı	diğer	yok	KATILIYORUM	KATILIYORUM	KATILIYORUM	biraz katılıyorum	biraz katılıyorum	KATILIYORUM	biraz katılıyorum	KATILIYORUM	KATILMIYORUM	biraz katılıyorum	KATILMIYORUM	biraz katılıyorum	KATILIYORUM	KATILIYORUM	biraz katılıyorum	biraz katılıyorum	KATILIYORUM	KESİNLİKLE KATILIYORUM	KATILIYORUM	KATILIYORUM	BİRAZ KATILIYORUM	BİRAZ KATILIYORUM	KATILIYORUM	KATILIYORUM	KATILIYORUM	BİRAZ KATILIYORUM	KATILIYORUM	KATILIYORUM	KATILIYORUM	KATILIYORUM	BİRAZ KATILIYORUM	KATILIYORUM	KATILIYORUM	KATILIYORUM	KATILIYORUM	KATILIYORUM	BİRAZ KATILIYORUM	KATILIYORUM	KATILIYORUM	KATILIYORUM	KATILIYORUM	KATILIYORUM	KATILIYORUM
kadın	34	evli	3	5-7	diğer	yok	biraz katılıyorum	KATILIYORUM	KATILIYORUM	KATILMIYORUM	KATILIYORUM	biraz katılıyorum	KATILMIYORUM	KATILIYORUM	KATILIYORUM	KATILMIYORUM	KATILMIYORUM	KATILIYORUM	KATILIYORUM	KATILMIYORUM	biraz katılıyorum	KATILMIYORUM	KATILIYORUM	KATILIYORUM	BİRAZ KATILIYORUM	KATILIYORUM	KATILMIYORUM	KATILIYORUM	BİRAZ KATILIYORUM	KATILIYORUM	KATILIYORUM	KATILIYORUM	KATILIYORUM	KATILIYORUM	KATILIYORUM	BİRAZ KATILIYORUM	KATILIYORUM	KATILIYORUM	BİRAZ KATILIYORUM	KATILIYORUM	KATILIYORUM	KATILIYORUM	KATILMIYORUM	KATILIYORUM	BİRAZ KATILIYORUM	BİRAZ KATILIYORUM	KATILIYORUM	KATILIYORUM	BİRAZ KATILIYORUM
kadın	29	bekar	yok	2-4	diğer	yok	KATILIYORUM	KATILIYORUM	KATILMIYORUM	KATILMIYORUM	biraz katılıyorum	kesinlikle KATILIYORUM	KATILIYORUM	kesinlikle KATILIYORUM	kesinlikle KATILMIYORUM seçenek	kesinlikle KATILMIYORUM seçenek	biraz katılıyorum	kesinlikle KATILIYORUM	biraz katılıyorum	kesinlikle KATILIYORUM	KATILIYORUM	kesinlikle KATILMIYORUM seçenek	KESİNLİKLE KATILIYORUM	KESİNLİKLE KATILIYORUM	KESİNLİKLE KATILIYORUM	KESİNLİKLE KATILIYORUM	KESİNLİKLE KATILIYORUM	KESİNLİKLE KATILIYORUM	KATILIYORUM	KESİNLİKLE KATILIYORUM	KATILIYORUM	KESİNLİKLE KATILIYORUM	KATILIYORUM	KESİNLİKLE KATILIYORUM	KATILIYORUM	KATILIYORUM	BİRAZ KATILIYORUM	KESİNLİKLE KATILIYORUM	KESİNLİKLE KATILIYORUM	KESİNLİKLE KATILIYORUM	KESİNLİKLE KATILIYORUM	KESİNLİKLE KATILIYORUM	KESİNLİKLE KATILIYORUM	KESİNLİKLE KATILIYORUM	KESİNLİKLE KATILIYORUM	KATILIYORUM	KESİNLİKLE KATILIYORUM	KESİNLİKLE KATILIYORUM	KESİNLİKLE KATILIYORUM
kadın	43	evli	3	1 yıl ve altı	diğer	yok	kesinlikle KATILMIYORUM seçenek	kesinlikle KATILMIYORUM seçenek	KATILMIYORUM	KATILIYORUM	KATILMIYORUM	KATILMIYORUM	kesinlikle KATILMIYORUM seçenek	KATILIYORUM	kesinlikle KATILMIYORUM seçenek	KATILIYORUM	KATILIYORUM	KATILIYORUM	KATILMIYORUM	biraz katılıyorum	KATILMIYORUM	kesinlikle KATILMIYORUM seçenek	KESİNLİKLE KATILMIYORUM	KESİNLİKLE KATILIYORUM	KESİNLİKLE KATILIYORUM	KATILMIYORUM	BİRAZ KATILIYORUM	BİRAZ KATILIYORUM	BİRAZ KATILIYORUM	KESİNLİKLE KATILIYORUM	KATILIYORUM	BİRAZ KATILIYORUM	BİRAZ KATILIYORUM	KATILIYORUM	KATILMIYORUM	KESİNLİKLE KATILIYORUM	BİRAZ KATILIYORUM	BİRAZ KATILIYORUM	KESİNLİKLE KATILMIYORUM	KESİNLİKLE KATILIYORUM	KATILMIYORUM	BİRAZ KATILIYORUM	KATILIYORUM	KESİNLİKLE KATILIYORUM	BİRAZ KATILIYORUM	KATILMIYORUM	KATILMIYORUM	BİRAZ KATILIYORUM	KESİNLİKLE KATILMIYORUM
erkek	51	bekar	3	17 ve üzeri	diğer	yok	KATILMIYORUM	KATILMIYORUM	KATILMIYORUM	biraz katılıyorum	biraz katılıyorum	biraz katılıyorum	biraz katılıyorum	biraz katılıyorum	KATILMIYORUM	KATILMIYORUM	KATILMIYORUM	KATILMIYORUM	biraz katılıyorum	biraz katılıyorum	biraz katılıyorum	biraz katılıyorum	BİRAZ KATILIYORUM	BİRAZ KATILIYORUM	BİRAZ KATILIYORUM	BİRAZ KATILIYORUM	KATILMIYORUM	KATILIYORUM	KESİNLİKLE KATILMIYORUM	BİRAZ KATILIYORUM	BİRAZ KATILIYORUM	BİRAZ KATILIYORUM	BİRAZ KATILIYORUM	BİRAZ KATILIYORUM	BİRAZ KATILIYORUM	KATILMIYORUM	KATILMIYORUM	BİRAZ KATILIYORUM	KATILMIYORUM	BİRAZ KATILIYORUM	BİRAZ KATILIYORUM	KATILMIYORUM	BİRAZ KATILIYORUM	KATILMIYORUM	KATILMIYORUM	KATILMIYORUM	KATILMIYORUM	BİRAZ KATILIYORUM	KATILMIYORUM
erkek	34	bekar	yok	2-4	diğer	yüksek lisans öğrenci	KATILIYORUM	KATILIYORUM	KATILIYORUM	KATILIYORUM	KATILIYORUM	KATILIYORUM	KATILIYORUM	KATILIYORUM	KATILIYORUM	KATILIYORUM	KATILIYORUM	KATILIYORUM	KATILIYORUM	biraz katılıyorum	kesinlikle KATILIYORUM	KATILIYORUM	KESİNLİKLE KATILIYORUM	KESİNLİKLE KATILIYORUM	KESİNLİKLE KATILIYORUM	KESİNLİKLE KATILIYORUM	KESİNLİKLE KATILIYORUM	KATILIYORUM	KESİNLİKLE KATILIYORUM	KESİNLİKLE KATILIYORUM	KESİNLİKLE KATILIYORUM	KESİNLİKLE KATILIYORUM	KESİNLİKLE KATILIYORUM	KESİNLİKLE KATILIYORUM	KESİNLİKLE KATILIYORUM	KESİNLİKLE KATILIYORUM	KESİNLİKLE KATILIYORUM	KESİNLİKLE KATILIYORUM	KESİNLİKLE KATILIYORUM	KESİNLİKLE KATILIYORUM	BİRAZ KATILIYORUM	KATILIYORUM	BİRAZ KATILIYORUM	BİRAZ KATILIYORUM	KATILIYORUM	KATILIYORUM	KATILIYORUM	KATILIYORUM	KATILIYORUM
erkek	47	evli	4 ve daha fazla	2-4	diğer	yok	KATILIYORUM	kesinlikle KATILIYORUM	KATILIYORUM	KATILIYORUM	biraz katılıyorum	KATILIYORUM	biraz katılıyorum	biraz katılıyorum	KATILIYORUM	KATILIYORUM	KATILMIYORUM	KATILMIYORUM	KATILIYORUM	KATILIYORUM	KATILIYORUM	KATILMIYORUM	KATILIYORUM	KESİNLİKLE KATILIYORUM	KATILIYORUM	KESİNLİKLE KATILIYORUM	KATILIYORUM	KATILIYORUM	KATILIYORUM	KESİNLİKLE KATILIYORUM	BİRAZ KATILIYORUM	KATILIYORUM	KESİNLİKLE KATILIYORUM	KESİNLİKLE KATILIYORUM	KESİNLİKLE KATILIYORUM	KESİNLİKLE KATILIYORUM	BİRAZ KATILIYORUM	KATILIYORUM	BİRAZ KATILIYORUM	KATILMIYORUM	KATILIYORUM	BİRAZ KATILIYORUM	KATILMIYORUM	KATILMIYORUM	KATILMIYORUM	KATILIYORUM	KATILIYORUM	KATILMIYORUM	KESİNLİKLE KATILIYORUM
erkek	44	evli	2	11-13	diğer	yok	KATILIYORUM	KATILIYORUM	biraz katılıyorum	biraz katılıyorum	KATILIYORUM	biraz katılıyorum	biraz katılıyorum	KATILIYORUM	biraz katılıyorum	biraz katılıyorum	KATILMIYORUM	biraz katılıyorum	KATILIYORUM	KATILIYORUM	KATILIYORUM	biraz katılıyorum	KESİNLİKLE KATILIYORUM	KESİNLİKLE KATILIYORUM	KATILIYORUM	KATILIYORUM	KATILIYORUM	KESİNLİKLE KATILIYORUM	KATILIYORUM	KATILIYORUM	KESİNLİKLE KATILIYORUM	KATILIYORUM	KATILIYORUM	KATILIYORUM	KATILIYORUM	KATILIYORUM	KATILIYORUM	KATILIYORUM	KATILIYORUM	BİRAZ KATILIYORUM	BİRAZ KATILIYORUM	BİRAZ KATILIYORUM	KATILMIYORUM	BİRAZ KATILIYORUM	BİRAZ KATILIYORUM	KATILMIYORUM	BİRAZ KATILIYORUM	BİRAZ KATILIYORUM	KATILMIYORUM
erkek	29	evli	2	5-7	diğer	yok	KATILIYORUM, kesinlikle KATILIYORUM	KATILIYORUM, kesinlikle KATILIYORUM	KATILIYORUM	KATILIYORUM	KATILIYORUM	KATILIYORUM	KATILIYORUM	KATILIYORUM	KATILIYORUM	KATILIYORUM	biraz katılıyorum	KATILIYORUM	KATILIYORUM	KATILIYORUM	KATILIYORUM	biraz katılıyorum	KESİNLİKLE KATILIYORUM	KESİNLİKLE KATILIYORUM	KESİNLİKLE KATILIYORUM	KESİNLİKLE KATILIYORUM	KESİNLİKLE KATILIYORUM	KESİNLİKLE KATILIYORUM	KESİNLİKLE KATILIYORUM	KESİNLİKLE KATILIYORUM	KESİNLİKLE KATILIYORUM	KESİNLİKLE KATILIYORUM	KESİNLİKLE KATILIYORUM	KATILIYORUM	BİRAZ KATILIYORUM	KESİNLİKLE KATILIYORUM	KESİNLİKLE KATILIYORUM	KESİNLİKLE KATILIYORUM	KESİNLİKLE KATILIYORUM	KESİNLİKLE KATILIYORUM	KESİNLİKLE KATILIYORUM	KESİNLİKLE KATILIYORUM	BİRAZ KATILIYORUM	KESİNLİKLE KATILIYORUM	KATILIYORUM, KESİNLİKLE KATILIYORUM	KATILIYORUM, KESİNLİKLE KATILIYORUM	KESİNLİKLE KATILIYORUM	KESİNLİKLE KATILIYORUM	KESİNLİKLE KATILIYORUM
erkek	45	bekar	yok	14-16	diğer	yok	biraz katılıyorum	KATILIYORUM	KATILIYORUM	KATILIYORUM	biraz katılıyorum	KATILIYORUM	KATILIYORUM	KATILIYORUM	KATILIYORUM	KATILIYORUM	biraz katılıyorum	KATILIYORUM	KATILIYORUM	KATILIYORUM	KATILIYORUM	biraz katılıyorum	KATILIYORUM	KATILIYORUM	KATILIYORUM	KESİNLİKLE KATILIYORUM	KESİNLİKLE KATILIYORUM	KESİNLİKLE KATILIYORUM	KATILIYORUM	KESİNLİKLE KATILIYORUM	KESİNLİKLE KATILIYORUM	KATILIYORUM	KESİNLİKLE KATILIYORUM	KESİNLİKLE KATILIYORUM	KATILMIYORUM	BİRAZ KATILIYORUM	BİRAZ KATILIYORUM	KATILIYORUM	KATILIYORUM	KESİNLİKLE KATILIYORUM	KESİNLİKLE KATILIYORUM	KATILIYORUM	KATILIYORUM	KESİNLİKLE KATILIYORUM	KATILIYORUM	BİRAZ KATILIYORUM	KESİNLİKLE KATILIYORUM	KATILIYORUM	KATILIYORUM
erkek	37	evli	2	8-10	diğer	yok	KATILIYORUM	KATILIYORUM	KATILMIYORUM	KATILIYORUM	biraz katılıyorum	biraz katılıyorum	KATILIYORUM	biraz katılıyorum	KATILIYORUM	KATILIYORUM	KATILMIYORUM	biraz katılıyorum	KATILIYORUM	KATILIYORUM	KATILMIYORUM	biraz katılıyorum	KESİNLİKLE KATILIYORUM	KESİNLİKLE KATILIYORUM	KESİNLİKLE KATILIYORUM	KATILIYORUM	KESİNLİKLE KATILIYORUM	KESİNLİKLE KATILIYORUM	KESİNLİKLE KATILIYORUM	KESİNLİKLE KATILIYORUM	KESİNLİKLE KATILIYORUM	BİRAZ KATILIYORUM	KESİNLİKLE KATILIYORUM	KESİNLİKLE KATILIYORUM	KESİNLİKLE KATILIYORUM	KESİNLİKLE KATILIYORUM	KESİNLİKLE KATILIYORUM	KESİNLİKLE KATILIYORUM	KESİNLİKLE KATILIYORUM	KESİNLİKLE KATILIYORUM	KESİNLİKLE KATILIYORUM	KATILIYORUM	KESİNLİKLE KATILIYORUM	KATILIYORUM	KATILIYORUM	KATILIYORUM	KESİNLİKLE KATILIYORUM	KESİNLİKLE KATILIYORUM	KESİNLİKLE KATILIYORUM
erkek	23	bekar	yok	5-7	diğer	yok	kesinlikle KATILIYORUM	KATILIYORUM	KATILIYORUM	KATILIYORUM	biraz katılıyorum	KATILIYORUM	KATILIYORUM	biraz katılıyorum	KATILIYORUM	KATILIYORUM	KATILIYORUM	KATILIYORUM	KATILIYORUM	KATILIYORUM	KATILIYORUM	KATILIYORUM	KESİNLİKLE KATILIYORUM	KATILIYORUM	KESİNLİKLE KATILIYORUM	KATILIYORUM	KATILIYORUM	KATILIYORUM	KESİNLİKLE KATILIYORUM	KATILIYORUM	KESİNLİKLE KATILIYORUM	KESİNLİKLE KATILIYORUM	KATILIYORUM	KATILIYORUM	KESİNLİKLE KATILIYORUM	KATILIYORUM	KESİNLİKLE KATILIYORUM	KESİNLİKLE KATILIYORUM	KESİNLİKLE KATILIYORUM	KESİNLİKLE KATILIYORUM	KESİNLİKLE KATILIYORUM	KESİNLİKLE KATILIYORUM	KATILIYORUM	KESİNLİKLE KATILIYORUM	KATILIYORUM, KESİNLİKLE KATILIYORUM	KATILIYORUM	KESİNLİKLE KATILIYORUM	KESİNLİKLE KATILIYORUM	KESİNLİKLE KATILIYORUM
erkek	45	evli	2	2-4	diğer	yok	biraz katılıyorum	KATILMIYORUM	kesinlikle KATILMIYORUM seçenek	kesinlikle KATILMIYORUM seçenek	biraz katılıyorum	KATILIYORUM	KATILIYORUM	biraz katılıyorum	biraz katılıyorum	biraz katılıyorum	kesinlikle KATILMIYORUM seçenek	biraz katılıyorum	KATILIYORUM	KATILIYORUM	KATILIYORUM	KATILMIYORUM	KESİNLİKLE KATILIYORUM	KATILIYORUM	BİRAZ KATILIYORUM	KESİNLİKLE KATILIYORUM	KATILIYORUM	KESİNLİKLE KATILIYORUM	KESİNLİKLE KATILIYORUM	KESİNLİKLE KATILIYORUM	KESİNLİKLE KATILIYORUM	KATILIYORUM	KESİNLİKLE KATILIYORUM	KATILIYORUM	KESİNLİKLE KATILIYORUM	KESİNLİKLE KATILIYORUM	KESİNLİKLE KATILIYORUM	KATILIYORUM	BİRAZ KATILIYORUM	KATILIYORUM	BİRAZ KATILIYORUM	BİRAZ KATILIYORUM	KESİNLİKLE KATILIYORUM	KATILIYORUM	KESİNLİKLE KATILIYORUM	KESİNLİKLE KATILIYORUM	KATILIYORUM	KESİNLİKLE KATILIYORUM	KESİNLİKLE KATILIYORUM
erkek	48	evli	2	17 ve üzeri	diğer	yok	biraz katılıyorum	biraz katılıyorum	biraz katılıyorum, KATILIYORUM	KATILMIYORUM	biraz katılıyorum	KATILMIYORUM	KATILMIYORUM	biraz katılıyorum, KATILIYORUM	KATILMIYORUM	KATILMIYORUM	biraz katılıyorum	biraz katılıyorum, KATILIYORUM	KATILIYORUM	biraz katılıyorum	KATILMIYORUM, biraz katılıyorum	KATILMIYORUM	KATILIYORUM, KESİNLİKLE KATILIYORUM	KATILIYORUM, KESİNLİKLE KATILIYORUM	KATILIYORUM, KESİNLİKLE KATILIYORUM	KATILIYORUM, KESİNLİKLE KATILIYORUM	KATILIYORUM, KESİNLİKLE KATILIYORUM	KATILIYORUM, KESİNLİKLE KATILIYORUM	KATILIYORUM, KESİNLİKLE KATILIYORUM	KATILIYORUM, KESİNLİKLE KATILIYORUM	KATILIYORUM, KESİNLİKLE KATILIYORUM	KATILIYORUM, KESİNLİKLE KATILIYORUM	KATILIYORUM, KESİNLİKLE KATILIYORUM	KATILIYORUM, KESİNLİKLE KATILIYORUM	KATILIYORUM, KESİNLİKLE KATILIYORUM	KATILIYORUM, KESİNLİKLE KATILIYORUM	KATILIYORUM, KESİNLİKLE KATILIYORUM	KATILIYORUM, KESİNLİKLE KATILIYORUM	BİRAZ KATILIYORUM, KATILIYORUM	BİRAZ KATILIYORUM, KATILIYORUM	KATILIYORUM, KESİNLİKLE KATILIYORUM	BİRAZ KATILIYORUM, KATILIYORUM	KATILIYORUM, KESİNLİKLE KATILIYORUM	BİRAZ KATILIYORUM, KATILIYORUM	KATILMIYORUM, BİRAZ KATILIYORUM	KATILMIYORUM, BİRAZ KATILIYORUM	BİRAZ KATILIYORUM, KATILIYORUM	BİRAZ KATILIYORUM, KATILIYORUM	BİRAZ KATILIYORUM, KATILIYORUM
erkek	40	bekar	yok	14-16	antrenörlük	yok	kesinlikle KATILMIYORUM seçenek	kesinlikle KATILMIYORUM seçenek	kesinlikle KATILMIYORUM seçenek	kesinlikle KATILMIYORUM seçenek	kesinlikle KATILMIYORUM seçenek	kesinlikle KATILMIYORUM seçenek	kesinlikle KATILIYORUM	kesinlikle KATILMIYORUM seçenek	kesinlikle KATILMIYORUM seçenek	kesinlikle KATILMIYORUM seçenek	kesinlikle KATILMIYORUM seçenek	kesinlikle KATILMIYORUM seçenek, KATILMIYORUM	kesinlikle KATILIYORUM	kesinlikle KATILMIYORUM seçenek	KATILMIYORUM	kesinlikle KATILMIYORUM seçenek	KESİNLİKLE KATILIYORUM	KESİNLİKLE KATILIYORUM	BİRAZ KATILIYORUM	KESİNLİKLE KATILIYORUM	KESİNLİKLE KATILMIYORUM	BİRAZ KATILIYORUM	KESİNLİKLE KATILMIYORUM	KESİNLİKLE KATILMIYORUM	KESİNLİKLE KATILIYORUM	KESİNLİKLE KATILMIYORUM	KESİNLİKLE KATILIYORUM	KESİNLİKLE KATILIYORUM	KATILIYORUM	KESİNLİKLE KATILIYORUM	KESİNLİKLE KATILMIYORUM, KESİNLİKLE KATILIYORUM	KESİNLİKLE KATILIYORUM	KESİNLİKLE KATILMIYORUM	KESİNLİKLE KATILIYORUM	KESİNLİKLE KATILMIYORUM	KESİNLİKLE KATILMIYORUM	BİRAZ KATILIYORUM	KESİNLİKLE KATILMIYORUM	KESİNLİKLE KATILMIYORUM	KESİNLİKLE KATILMIYORUM, KESİNLİKLE KATILIYORUM	KESİNLİKLE KATILMIYORUM	BİRAZ KATILIYORUM	BİRAZ KATILIYORUM
erkek	38	evli	1	5-7	spor yöneticiliği	yok	KATILIYORUM	KATILIYORUM	KATILIYORUM	KATILIYORUM	biraz katılıyorum	KATILMIYORUM	KATILIYORUM	KATILIYORUM	biraz katılıyorum	KATILIYORUM	biraz katılıyorum	KATILIYORUM	KATILIYORUM	KATILIYORUM	KATILIYORUM	KATILIYORUM	KATILIYORUM	KESİNLİKLE KATILIYORUM	KESİNLİKLE KATILIYORUM	KESİNLİKLE KATILIYORUM	KESİNLİKLE KATILIYORUM	KESİNLİKLE KATILIYORUM	KESİNLİKLE KATILIYORUM	KESİNLİKLE KATILIYORUM	KESİNLİKLE KATILIYORUM	KESİNLİKLE KATILIYORUM	KESİNLİKLE KATILIYORUM	KESİNLİKLE KATILIYORUM	KESİNLİKLE KATILIYORUM	KATILIYORUM	KATILIYORUM	KATILIYORUM	KATILIYORUM	KATILIYORUM	KATILIYORUM	KATILIYORUM	BİRAZ KATILIYORUM	BİRAZ KATILIYORUM	BİRAZ KATILIYORUM	BİRAZ KATILIYORUM	KATILIYORUM	KATILIYORUM	KATILIYORUM
erkek	34	bekar	1	11-13	spor yöneticiliği	yüksek lisans öğrenci	biraz katılıyorum	KATILIYORUM	kesinlikle KATILIYORUM	biraz katılıyorum	biraz katılıyorum	kesinlikle KATILIYORUM	kesinlikle KATILIYORUM	kesinlikle KATILIYORUM	kesinlikle KATILIYORUM	biraz katılıyorum	biraz katılıyorum	biraz katılıyorum	KATILIYORUM	biraz katılıyorum	kesinlikle KATILIYORUM	biraz katılıyorum	KESİNLİKLE KATILIYORUM	KATILIYORUM	KESİNLİKLE KATILIYORUM	KESİNLİKLE KATILIYORUM	BİRAZ KATILIYORUM	BİRAZ KATILIYORUM	KESİNLİKLE KATILIYORUM	KESİNLİKLE KATILIYORUM	KESİNLİKLE KATILIYORUM	KESİNLİKLE KATILIYORUM	KESİNLİKLE KATILIYORUM	KESİNLİKLE KATILIYORUM	KESİNLİKLE KATILIYORUM	KESİNLİKLE KATILIYORUM	BİRAZ KATILIYORUM	KATILIYORUM	BİRAZ KATILIYORUM	KESİNLİKLE KATILIYORUM	KESİNLİKLE KATILIYORUM	BİRAZ KATILIYORUM	KESİNLİKLE KATILIYORUM	BİRAZ KATILIYORUM	BİRAZ KATILIYORUM	KESİNLİKLE KATILIYORUM	KESİNLİKLE KATILIYORUM	KESİNLİKLE KATILIYORUM	KESİNLİKLE KATILIYORUM
kadın	40	bekar	yok	5-7	spor yöneticiliği	yok	KATILIYORUM	KATILIYORUM	KATILIYORUM	KATILIYORUM	KATILIYORUM	KATILIYORUM	biraz katılıyorum	KATILIYORUM	biraz katılıyorum	KATILIYORUM	KATILMIYORUM	KATILIYORUM	biraz katılıyorum	KATILIYORUM	biraz katılıyorum	KATILIYORUM	KATILIYORUM	KATILIYORUM	KATILIYORUM	KATILIYORUM	KATILIYORUM	BİRAZ KATILIYORUM	KATILIYORUM	KATILIYORUM	KATILIYORUM	KATILIYORUM	KATILIYORUM	KATILIYORUM	KATILIYORUM	KATILIYORUM	KATILIYORUM	KATILIYORUM	KATILIYORUM	KATILIYORUM	KATILIYORUM	KATILIYORUM	BİRAZ KATILIYORUM	KATILIYORUM	BİRAZ KATILIYORUM	KATILIYORUM	KATILIYORUM	KATILIYORUM	KATILIYORUM
kadın	37	bekar	1	11-13	antrenörlük	yok	KATILIYORUM	biraz katılıyorum	biraz katılıyorum	biraz katılıyorum	biraz katılıyorum	KATILMIYORUM	KATILIYORUM	KATILMIYORUM	biraz katılıyorum	biraz katılıyorum	KATILMIYORUM	biraz katılıyorum	biraz katılıyorum	KATILIYORUM	KATILMIYORUM, KATILIYORUM	biraz katılıyorum	KESİNLİKLE KATILIYORUM	KATILIYORUM	KATILIYORUM	KATILIYORUM	BİRAZ KATILIYORUM	KATILIYORUM	KATILIYORUM	KATILIYORUM	KATILIYORUM	KATILIYORUM	KATILMIYORUM, KATILIYORUM	KATILIYORUM	KATILIYORUM	KATILIYORUM	KATILIYORUM	KATILIYORUM	KATILIYORUM	KATILIYORUM	KATILIYORUM	KATILIYORUM	KATILIYORUM	KATILIYORUM	KATILIYORUM	KATILIYORUM	KATILIYORUM	KATILIYORUM	KATILIYORUM
erkek	31	evli	yok	2-4	spor yöneticiliği	yüksek lisans	KATILIYORUM	KATILIYORUM	KATILIYORUM	biraz katılıyorum	KATILIYORUM	KATILIYORUM	KATILIYORUM	KATILIYORUM	KATILIYORUM	KATILIYORUM	biraz katılıyorum	biraz katılıyorum	KATILIYORUM	KATILIYORUM	KATILIYORUM	KATILIYORUM	KESİNLİKLE KATILIYORUM	KESİNLİKLE KATILIYORUM	KATILIYORUM	KATILIYORUM	BİRAZ KATILIYORUM	KATILIYORUM	KATILIYORUM	KESİNLİKLE KATILIYORUM	KESİNLİKLE KATILIYORUM	KATILIYORUM	KATILIYORUM	KATILIYORUM	KESİNLİKLE KATILIYORUM	KESİNLİKLE KATILIYORUM	KATILIYORUM	KATILIYORUM	BİRAZ KATILIYORUM	BİRAZ KATILIYORUM	BİRAZ KATILIYORUM	BİRAZ KATILIYORUM	KATILMIYORUM	KATILMIYORUM	KATILMIYORUM	KATILMIYORUM	BİRAZ KATILIYORUM	BİRAZ KATILIYORUM	KATILMIYORUM
kadın	35	bekar	1	11-13	spor yöneticiliği	yüksek lisans	biraz katılıyorum	biraz katılıyorum	biraz katılıyorum	biraz katılıyorum	biraz katılıyorum	biraz katılıyorum	biraz katılıyorum	biraz katılıyorum	biraz katılıyorum	biraz katılıyorum	biraz katılıyorum	biraz katılıyorum	biraz katılıyorum	biraz katılıyorum	biraz katılıyorum	biraz katılıyorum	BİRAZ KATILIYORUM	BİRAZ KATILIYORUM	BİRAZ KATILIYORUM	BİRAZ KATILIYORUM	BİRAZ KATILIYORUM	BİRAZ KATILIYORUM	BİRAZ KATILIYORUM	BİRAZ KATILIYORUM	BİRAZ KATILIYORUM	BİRAZ KATILIYORUM	BİRAZ KATILIYORUM	BİRAZ KATILIYORUM	BİRAZ KATILIYORUM	BİRAZ KATILIYORUM	BİRAZ KATILIYORUM	BİRAZ KATILIYORUM	KATILMIYORUM	KATILIYORUM	KATILIYORUM	BİRAZ KATILIYORUM	BİRAZ KATILIYORUM	KATILMIYORUM	KATILMIYORUM	KATILIYORUM	KATILMIYORUM	KATILIYORUM	KATILIYORUM
erkek	38	evli	yok	11-13	spor yöneticiliği	yok	KATILIYORUM	KATILIYORUM	biraz katılıyorum	biraz katılıyorum	KATILIYORUM	biraz katılıyorum	biraz katılıyorum	biraz katılıyorum	KATILIYORUM	biraz katılıyorum	KATILIYORUM	KATILIYORUM	KATILIYORUM	biraz katılıyorum	biraz katılıyorum	biraz katılıyorum	KATILIYORUM	KATILIYORUM	KATILIYORUM	KATILIYORUM	KATILIYORUM	KATILIYORUM	BİRAZ KATILIYORUM	BİRAZ KATILIYORUM	BİRAZ KATILIYORUM	KATILIYORUM	KATILIYORUM	BİRAZ KATILIYORUM	KATILIYORUM	BİRAZ KATILIYORUM	KATILIYORUM	BİRAZ KATILIYORUM	KATILIYORUM	KATILIYORUM	KATILIYORUM	KATILIYORUM	BİRAZ KATILIYORUM	BİRAZ KATILIYORUM	BİRAZ KATILIYORUM	KATILIYORUM	BİRAZ KATILIYORUM	KATILIYORUM	BİRAZ KATILIYORUM
erkek	32	bekar	yok	2-4	antrenörlük	yüksek lisans	kesinlikle KATILMIYORUM seçenek, KATILIYORUM	KATILIYORUM	KATILIYORUM	biraz katılıyorum	biraz katılıyorum	biraz katılıyorum	KATILIYORUM	biraz katılıyorum	kesinlikle KATILIYORUM	kesinlikle KATILIYORUM	kesinlikle KATILMIYORUM seçenek, biraz katılıyorum	KATILMIYORUM	kesinlikle KATILIYORUM	biraz katılıyorum	KATILIYORUM	biraz katılıyorum	KESİNLİKLE KATILIYORUM	KATILIYORUM	KESİNLİKLE KATILIYORUM	KATILIYORUM	BİRAZ KATILIYORUM	KESİNLİKLE KATILIYORUM	BİRAZ KATILIYORUM	KESİNLİKLE KATILIYORUM	KESİNLİKLE KATILIYORUM	KATILIYORUM	BİRAZ KATILIYORUM, KATILIYORUM	KATILIYORUM	KATILIYORUM	KATILIYORUM	KATILIYORUM	BİRAZ KATILIYORUM	KATILIYORUM	KATILIYORUM	KESİNLİKLE KATILIYORUM	KESİNLİKLE KATILIYORUM	KESİNLİKLE KATILIYORUM	KATILIYORUM	BİRAZ KATILIYORUM	KATILIYORUM	KATILIYORUM	KATILIYORUM	BİRAZ KATILIYORUM
kadın	39	bekar	1	2-4	antrenörlük	yüksek lisans öğrenci	kesinlikle KATILIYORUM	kesinlikle KATILIYORUM	kesinlikle KATILIYORUM	kesinlikle KATILIYORUM	kesinlikle KATILIYORUM	kesinlikle KATILIYORUM	kesinlikle KATILIYORUM	kesinlikle KATILIYORUM	kesinlikle KATILIYORUM	kesinlikle KATILIYORUM	kesinlikle KATILIYORUM	kesinlikle KATILIYORUM	kesinlikle KATILIYORUM	kesinlikle KATILIYORUM	KATILIYORUM	kesinlikle KATILIYORUM	KESİNLİKLE KATILIYORUM	KESİNLİKLE KATILIYORUM	KESİNLİKLE KATILIYORUM	KESİNLİKLE KATILIYORUM	KESİNLİKLE KATILIYORUM	KESİNLİKLE KATILIYORUM	KESİNLİKLE KATILIYORUM	KESİNLİKLE KATILIYORUM	KESİNLİKLE KATILIYORUM	KESİNLİKLE KATILIYORUM	KESİNLİKLE KATILIYORUM	KESİNLİKLE KATILIYORUM	KESİNLİKLE KATILIYORUM	KESİNLİKLE KATILIYORUM	KESİNLİKLE KATILIYORUM	KESİNLİKLE KATILIYORUM	KESİNLİKLE KATILIYORUM	KESİNLİKLE KATILIYORUM	KATILIYORUM	KESİNLİKLE KATILIYORUM	KATILMIYORUM	KATILIYORUM	KATILIYORUM	KATILIYORUM	KESİNLİKLE KATILIYORUM	KESİNLİKLE KATILIYORUM	KESİNLİKLE KATILIYORUM
kadın	27	bekar	yok	8-10	spor yöneticiliği	yok	KATILIYORUM	kesinlikle KATILIYORUM	kesinlikle KATILIYORUM	KATILIYORUM	KATILIYORUM	KATILIYORUM	biraz katılıyorum	KATILIYORUM	KATILIYORUM	KATILIYORUM	KATILIYORUM	KATILIYORUM	KATILIYORUM	KATILIYORUM	biraz katılıyorum	KATILIYORUM	KATILIYORUM	KATILIYORUM	KATILIYORUM	KESİNLİKLE KATILIYORUM	KATILIYORUM	KATILIYORUM	KESİNLİKLE KATILIYORUM	KATILIYORUM	KATILIYORUM	KATILIYORUM	KATILIYORUM	KATILIYORUM	KATILIYORUM	KATILIYORUM	KESİNLİKLE KATILIYORUM	KATILIYORUM	KATILIYORUM	KESİNLİKLE KATILIYORUM	KESİNLİKLE KATILIYORUM	KESİNLİKLE KATILIYORUM	KESİNLİKLE KATILIYORUM	KATILIYORUM	BİRAZ KATILIYORUM	KATILIYORUM	KESİNLİKLE KATILIYORUM	KESİNLİKLE KATILIYORUM	KESİNLİKLE KATILIYORUM
kadın	32	bekar	1	2-4	antrenörlük	yok	KATILIYORUM	KATILIYORUM	KATILIYORUM	KATILIYORUM	kesinlikle KATILIYORUM	KATILIYORUM	KATILIYORUM	kesinlikle KATILIYORUM	kesinlikle KATILIYORUM	kesinlikle KATILIYORUM	KATILIYORUM	kesinlikle KATILIYORUM	kesinlikle KATILIYORUM	kesinlikle KATILIYORUM	KATILIYORUM	biraz katılıyorum	KESİNLİKLE KATILIYORUM	KESİNLİKLE KATILIYORUM	KESİNLİKLE KATILIYORUM	KESİNLİKLE KATILIYORUM	KESİNLİKLE KATILIYORUM	KESİNLİKLE KATILIYORUM	KESİNLİKLE KATILIYORUM	KESİNLİKLE KATILIYORUM	KESİNLİKLE KATILIYORUM	KESİNLİKLE KATILIYORUM	KESİNLİKLE KATILIYORUM	KESİNLİKLE KATILIYORUM	KESİNLİKLE KATILIYORUM	KESİNLİKLE KATILIYORUM	KESİNLİKLE KATILIYORUM	KESİNLİKLE KATILIYORUM	KESİNLİKLE KATILIYORUM	KESİNLİKLE KATILIYORUM	KESİNLİKLE KATILIYORUM	KESİNLİKLE KATILIYORUM	KESİNLİKLE KATILIYORUM	KESİNLİKLE KATILIYORUM	KATILIYORUM	KESİNLİKLE KATILIYORUM	KESİNLİKLE KATILIYORUM	KESİNLİKLE KATILIYORUM	KESİNLİKLE KATILIYORUM
erkek	33	evli	2	5-7	diğer	yok	KATILIYORUM	KATILIYORUM	KATILIYORUM	KATILIYORUM	KATILIYORUM	KATILIYORUM	KATILIYORUM	KATILIYORUM	KATILIYORUM	KATILMIYORUM	biraz katılıyorum	KATILIYORUM	KATILIYORUM	KATILIYORUM	KATILIYORUM	KATILIYORUM	KATILIYORUM	KATILIYORUM	KATILIYORUM	KATILIYORUM	KATILIYORUM	KATILIYORUM	KATILIYORUM	KATILIYORUM	KATILIYORUM	KATILIYORUM	KATILIYORUM	KATILIYORUM	KATILIYORUM	KATILIYORUM	KATILIYORUM	KATILIYORUM	KATILIYORUM	KATILIYORUM	KATILIYORUM	KATILIYORUM	BİRAZ KATILIYORUM	KATILIYORUM	KATILIYORUM	KATILIYORUM	KATILIYORUM	KESİNLİKLE KATILIYORUM	KATILIYORUM
erkek	41	evli	4 ve daha fazla	14-16	diğer	yüksek lisans	kesinlikle KATILMIYORUM seçenek	kesinlikle KATILMIYORUM seçenek	KATILIYORUM	biraz katılıyorum	biraz katılıyorum	KATILIYORUM	biraz katılıyorum	KATILMIYORUM	KATILMIYORUM	biraz katılıyorum	biraz katılıyorum	KATILIYORUM	KATILIYORUM	KATILIYORUM	KATILIYORUM	KATILIYORUM	KESİNLİKLE KATILIYORUM	KATILIYORUM	KESİNLİKLE KATILIYORUM	KESİNLİKLE KATILIYORUM	KESİNLİKLE KATILIYORUM	KATILIYORUM	KESİNLİKLE KATILIYORUM	KESİNLİKLE KATILIYORUM	KESİNLİKLE KATILIYORUM	KESİNLİKLE KATILIYORUM	KESİNLİKLE KATILIYORUM	KESİNLİKLE KATILIYORUM	KESİNLİKLE KATILIYORUM	KESİNLİKLE KATILIYORUM	KATILIYORUM	KESİNLİKLE KATILIYORUM	KATILIYORUM	KATILIYORUM	KESİNLİKLE KATILIYORUM	KATILIYORUM	KESİNLİKLE KATILIYORUM	KESİNLİKLE KATILIYORUM	KESİNLİKLE KATILIYORUM	KESİNLİKLE KATILIYORUM	KESİNLİKLE KATILIYORUM	KESİNLİKLE KATILIYORUM	KESİNLİKLE KATILIYORUM
erkek	30	bekar	yok	5-7	spor yöneticiliği	yüksek lisans	KATILIYORUM	KATILIYORUM	KATILIYORUM	KATILIYORUM	KATILIYORUM	biraz katılıyorum	KATILMIYORUM, biraz katılıyorum	biraz katılıyorum	biraz katılıyorum	KATILIYORUM	biraz katılıyorum	biraz katılıyorum	KATILMIYORUM	KATILIYORUM	biraz katılıyorum	biraz katılıyorum	BİRAZ KATILIYORUM	KATILIYORUM	KATILIYORUM	BİRAZ KATILIYORUM	BİRAZ KATILIYORUM	BİRAZ KATILIYORUM	KATILIYORUM	BİRAZ KATILIYORUM	KATILIYORUM	BİRAZ KATILIYORUM	BİRAZ KATILIYORUM	BİRAZ KATILIYORUM	BİRAZ KATILIYORUM	KATILIYORUM	KATILIYORUM	KATILIYORUM	BİRAZ KATILIYORUM	KATILIYORUM	KATILIYORUM	KATILIYORUM	KATILIYORUM	KATILIYORUM	BİRAZ KATILIYORUM	KATILIYORUM	KATILIYORUM	KATILIYORUM	KATILIYORUM
kadın	35	evli	2	11-13	diğer	yok	KATILIYORUM	KATILIYORUM	KATILIYORUM	KATILIYORUM	KATILIYORUM	KATILIYORUM	KATILIYORUM	KATILIYORUM	KATILIYORUM	KATILIYORUM	KATILIYORUM	KATILIYORUM	KATILIYORUM	KATILIYORUM	KATILIYORUM	KATILIYORUM	KATILIYORUM	KATILIYORUM	KATILIYORUM	KATILIYORUM	KATILIYORUM	KATILIYORUM	KATILIYORUM	KATILIYORUM	KATILIYORUM	KATILIYORUM	KATILIYORUM	KATILIYORUM	KATILIYORUM	KATILIYORUM	KATILIYORUM	KATILIYORUM	KATILIYORUM	KATILIYORUM	KATILIYORUM	KATILIYORUM	KATILIYORUM	KATILIYORUM	KATILIYORUM	KATILIYORUM	KATILIYORUM	KATILIYORUM	KATILIYORUM
erkek	31	evli	yok	5-7	antrenörlük	yüksek lisans öğrenci	KATILIYORUM	KATILIYORUM	kesinlikle KATILIYORUM	KATILIYORUM, kesinlikle KATILIYORUM	KATILIYORUM	KATILIYORUM	KATILIYORUM	KATILIYORUM	KATILIYORUM	KATILIYORUM	KATILIYORUM, kesinlikle KATILIYORUM	KATILIYORUM	KATILIYORUM	KATILIYORUM	KATILIYORUM	KATILIYORUM	KESİNLİKLE KATILIYORUM	KATILIYORUM	KATILIYORUM	KATILIYORUM	KATILIYORUM	KATILIYORUM	KATILIYORUM	KESİNLİKLE KATILIYORUM	KATILIYORUM	KATILIYORUM	KATILIYORUM	KATILIYORUM	KATILIYORUM	KESİNLİKLE KATILIYORUM	BİRAZ KATILIYORUM	KATILIYORUM	KATILIYORUM	KESİNLİKLE KATILIYORUM	KESİNLİKLE KATILIYORUM	KATILIYORUM	KATILIYORUM	KATILIYORUM	KATILIYORUM	KATILIYORUM	KESİNLİKLE KATILIYORUM	KATILIYORUM	KATILIYORUM
erkek	34	evli	1	2-4	diğer	yok	kesinlikle KATILMIYORUM seçenek	biraz katılıyorum	KATILIYORUM	KATILIYORUM	biraz katılıyorum	KATILIYORUM	biraz katılıyorum	biraz katılıyorum	biraz katılıyorum	KATILIYORUM	KATILIYORUM	KATILIYORUM	biraz katılıyorum	biraz katılıyorum	biraz katılıyorum	biraz katılıyorum	KATILIYORUM	KATILIYORUM	BİRAZ KATILIYORUM	KATILIYORUM	BİRAZ KATILIYORUM	BİRAZ KATILIYORUM	BİRAZ KATILIYORUM	KATILIYORUM	KATILIYORUM	BİRAZ KATILIYORUM	KATILIYORUM	KATILIYORUM	BİRAZ KATILIYORUM	BİRAZ KATILIYORUM	BİRAZ KATILIYORUM	BİRAZ KATILIYORUM	BİRAZ KATILIYORUM	KATILIYORUM	KATILIYORUM	BİRAZ KATILIYORUM	BİRAZ KATILIYORUM	KATILIYORUM	BİRAZ KATILIYORUM	KATILIYORUM	KATILIYORUM	BİRAZ KATILIYORUM	KATILIYORUM
erkek	35	evli	1	2-4	antrenörlük	yok	biraz katılıyorum	KATILIYORUM	KATILIYORUM	KATILIYORUM	KATILIYORUM	KATILIYORUM	KATILIYORUM	KATILIYORUM	KATILIYORUM	KATILIYORUM	KATILIYORUM	KATILIYORUM	KATILIYORUM	KATILIYORUM	KATILIYORUM	KATILIYORUM	KATILIYORUM	KATILIYORUM	KATILIYORUM	KATILIYORUM	KATILIYORUM	KATILIYORUM	KATILIYORUM	KATILIYORUM	KATILIYORUM	BİRAZ KATILIYORUM	KATILIYORUM	KATILIYORUM	KATILIYORUM	KATILIYORUM	KATILIYORUM	KATILIYORUM	KATILIYORUM	KATILIYORUM	BİRAZ KATILIYORUM	KESİNLİKLE KATILIYORUM	KESİNLİKLE KATILMIYORUM	KATILIYORUM	BİRAZ KATILIYORUM	KATILIYORUM	KATILIYORUM	KATILIYORUM	KATILIYORUM
kadın	39	bekar	yok	8-10	diğer	yok	kesinlikle KATILIYORUM	kesinlikle KATILIYORUM	kesinlikle KATILIYORUM	kesinlikle KATILIYORUM	kesinlikle KATILIYORUM	kesinlikle KATILIYORUM	kesinlikle KATILIYORUM	kesinlikle KATILIYORUM	kesinlikle KATILIYORUM	kesinlikle KATILIYORUM	kesinlikle KATILIYORUM	kesinlikle KATILIYORUM	kesinlikle KATILIYORUM	kesinlikle KATILIYORUM	kesinlikle KATILIYORUM	kesinlikle KATILIYORUM	KESİNLİKLE KATILIYORUM	KESİNLİKLE KATILIYORUM	KESİNLİKLE KATILIYORUM	KESİNLİKLE KATILIYORUM	KESİNLİKLE KATILIYORUM	KESİNLİKLE KATILIYORUM	KESİNLİKLE KATILIYORUM	KESİNLİKLE KATILIYORUM	KESİNLİKLE KATILIYORUM	KESİNLİKLE KATILIYORUM	KESİNLİKLE KATILIYORUM	KESİNLİKLE KATILIYORUM	KESİNLİKLE KATILIYORUM	KESİNLİKLE KATILIYORUM	KESİNLİKLE KATILIYORUM	KESİNLİKLE KATILIYORUM	KESİNLİKLE KATILIYORUM	KESİNLİKLE KATILIYORUM	KESİNLİKLE KATILIYORUM	KESİNLİKLE KATILIYORUM	KATILMIYORUM	KESİNLİKLE KATILIYORUM	KESİNLİKLE KATILIYORUM	KESİNLİKLE KATILIYORUM	KESİNLİKLE KATILIYORUM	KESİNLİKLE KATILIYORUM	KATILMIYORUM
erkek	35	bekar	yok	2-4	diğer	yok	kesinlikle KATILIYORUM	kesinlikle KATILIYORUM	kesinlikle KATILIYORUM	kesinlikle KATILIYORUM	kesinlikle KATILIYORUM	kesinlikle KATILIYORUM	kesinlikle KATILIYORUM	kesinlikle KATILIYORUM	kesinlikle KATILIYORUM	kesinlikle KATILIYORUM	kesinlikle KATILIYORUM	kesinlikle KATILIYORUM	kesinlikle KATILIYORUM	kesinlikle KATILIYORUM	kesinlikle KATILIYORUM	kesinlikle KATILIYORUM	KESİNLİKLE KATILIYORUM	KESİNLİKLE KATILIYORUM	KESİNLİKLE KATILIYORUM	KESİNLİKLE KATILIYORUM	KESİNLİKLE KATILIYORUM	KESİNLİKLE KATILIYORUM	KESİNLİKLE KATILIYORUM	KESİNLİKLE KATILIYORUM	KESİNLİKLE KATILIYORUM	KESİNLİKLE KATILIYORUM	KESİNLİKLE KATILIYORUM	KESİNLİKLE KATILIYORUM	KESİNLİKLE KATILIYORUM	KESİNLİKLE KATILIYORUM	KESİNLİKLE KATILIYORUM	KESİNLİKLE KATILIYORUM	KESİNLİKLE KATILIYORUM	KESİNLİKLE KATILIYORUM	KESİNLİKLE KATILIYORUM	KESİNLİKLE KATILIYORUM	KESİNLİKLE KATILIYORUM	KESİNLİKLE KATILIYORUM	KESİNLİKLE KATILIYORUM	KESİNLİKLE KATILIYORUM	KESİNLİKLE KATILIYORUM	KESİNLİKLE KATILIYORUM	KESİNLİKLE KATILIYORUM
erkek	36	evli	1	11-13	diğer	yok	KATILIYORUM	KATILIYORUM	KATILIYORUM	KATILIYORUM	KATILIYORUM	KATILIYORUM	biraz katılıyorum	KATILIYORUM	KATILIYORUM	KATILIYORUM	KATILIYORUM	KATILIYORUM	KATILIYORUM	KATILIYORUM	KATILIYORUM	KATILIYORUM	KATILIYORUM	KATILIYORUM	KATILIYORUM	KATILIYORUM	KATILIYORUM	KATILIYORUM	KATILIYORUM	KATILIYORUM	KATILIYORUM	KATILIYORUM	KATILIYORUM	KATILIYORUM	KATILIYORUM	KATILIYORUM	KATILIYORUM	KATILIYORUM	KATILIYORUM	KATILIYORUM	KATILIYORUM	KATILIYORUM	KATILMIYORUM	KATILIYORUM	KATILIYORUM	KATILIYORUM	KATILIYORUM	KATILIYORUM	KATILIYORUM
erkek	32	bekar	yok	1 yıl ve altı	diğer	yok	kesinlikle KATILIYORUM	kesinlikle KATILIYORUM	kesinlikle KATILIYORUM	kesinlikle KATILIYORUM	kesinlikle KATILIYORUM	kesinlikle KATILIYORUM	kesinlikle KATILIYORUM	kesinlikle KATILIYORUM	kesinlikle KATILIYORUM	kesinlikle KATILIYORUM	kesinlikle KATILIYORUM	kesinlikle KATILIYORUM	kesinlikle KATILIYORUM	kesinlikle KATILIYORUM	kesinlikle KATILIYORUM	kesinlikle KATILIYORUM	KESİNLİKLE KATILIYORUM	KESİNLİKLE KATILIYORUM	KESİNLİKLE KATILIYORUM	KESİNLİKLE KATILIYORUM	KESİNLİKLE KATILIYORUM	KESİNLİKLE KATILIYORUM	KESİNLİKLE KATILIYORUM	KESİNLİKLE KATILIYORUM	KESİNLİKLE KATILIYORUM	KESİNLİKLE KATILIYORUM	KESİNLİKLE KATILIYORUM	KESİNLİKLE KATILIYORUM	KESİNLİKLE KATILIYORUM	KESİNLİKLE KATILIYORUM	KESİNLİKLE KATILIYORUM	KESİNLİKLE KATILIYORUM	KESİNLİKLE KATILIYORUM	KESİNLİKLE KATILIYORUM	KESİNLİKLE KATILIYORUM	KESİNLİKLE KATILIYORUM	KESİNLİKLE KATILIYORUM	KESİNLİKLE KATILIYORUM	KESİNLİKLE KATILIYORUM	KESİNLİKLE KATILIYORUM	KESİNLİKLE KATILIYORUM	KESİNLİKLE KATILIYORUM	KESİNLİKLE KATILIYORUM
erkek	38	evli	yok	11-13	spor yöneticiliği	yok	KATILIYORUM	KATILIYORUM	biraz katılıyorum	KATILIYORUM	KATILIYORUM	KATILIYORUM	KATILIYORUM	KATILIYORUM	biraz katılıyorum	KATILIYORUM	KATILIYORUM	KATILIYORUM	KATILIYORUM	KATILIYORUM	KATILIYORUM	KATILIYORUM	KATILIYORUM	KATILIYORUM	KATILIYORUM	KATILIYORUM	KATILIYORUM	KATILIYORUM	BİRAZ KATILIYORUM	KATILIYORUM	KATILIYORUM	KATILIYORUM	KATILIYORUM	KATILIYORUM	KATILIYORUM	KATILIYORUM	KATILIYORUM	KATILIYORUM	BİRAZ KATILIYORUM	KATILIYORUM	KATILIYORUM	KATILIYORUM	KATILMIYORUM	KATILIYORUM	KATILIYORUM	KATILIYORUM	KATILIYORUM	KATILIYORUM	KATILIYORUM
erkek	30	bekar	yok	14-16	antrenörlük	yok	KATILIYORUM	KATILIYORUM	KATILIYORUM	kesinlikle KATILIYORUM	kesinlikle KATILIYORUM	kesinlikle KATILIYORUM	kesinlikle KATILIYORUM	KATILIYORUM	KATILIYORUM	KATILIYORUM	KATILIYORUM	KATILIYORUM	KATILIYORUM	KATILIYORUM	kesinlikle KATILIYORUM	KATILIYORUM	KATILIYORUM	KATILIYORUM	KATILIYORUM	KATILIYORUM	KATILIYORUM	KESİNLİKLE KATILIYORUM	KESİNLİKLE KATILIYORUM	KESİNLİKLE KATILIYORUM	KESİNLİKLE KATILIYORUM	BİRAZ KATILIYORUM	KATILIYORUM	KATILIYORUM	KATILIYORUM	KATILIYORUM	BİRAZ KATILIYORUM	KATILIYORUM	KATILIYORUM	KESİNLİKLE KATILIYORUM	KESİNLİKLE KATILIYORUM	KESİNLİKLE KATILIYORUM	KESİNLİKLE KATILIYORUM	KESİNLİKLE KATILIYORUM	BİRAZ KATILIYORUM	KATILIYORUM	KATILIYORUM	KATILIYORUM	KATILIYORUM
kadın	35	evli	1	8-10	rekreasyon	yok	KATILIYORUM	KATILIYORUM	KATILIYORUM	KATILIYORUM	KATILIYORUM	kesinlikle KATILIYORUM	KATILIYORUM	KATILIYORUM	KATILIYORUM	KATILIYORUM	KATILIYORUM	KATILIYORUM	KATILIYORUM	biraz katılıyorum	KATILIYORUM	KATILIYORUM	KATILIYORUM	KATILIYORUM	BİRAZ KATILIYORUM	KATILIYORUM	KATILIYORUM	KATILIYORUM	KATILIYORUM	KATILIYORUM	KATILIYORUM	KATILIYORUM	KATILIYORUM	BİRAZ KATILIYORUM	KATILIYORUM	KATILIYORUM	KATILIYORUM	KATILIYORUM	KATILIYORUM	KATILIYORUM	KATILIYORUM	KATILIYORUM	KATILMIYORUM	KATILIYORUM	BİRAZ KATILIYORUM	KATILIYORUM	KATILIYORUM	BİRAZ KATILIYORUM	KATILIYORUM
erkek	41	evli	3	11-13	spor yöneticiliği	yok	KATILMIYORUM	KATILIYORUM	kesinlikle KATILMIYORUM seçenek	KATILMIYORUM	biraz katılıyorum	kesinlikle KATILMIYORUM seçenek	biraz katılıyorum	biraz katılıyorum	KATILMIYORUM	biraz katılıyorum	KATILIYORUM	biraz katılıyorum	KATILIYORUM	KATILIYORUM	biraz katılıyorum	biraz katılıyorum	KESİNLİKLE KATILIYORUM	KATILIYORUM	KATILIYORUM	KESİNLİKLE KATILIYORUM	BİRAZ KATILIYORUM	KATILIYORUM	BİRAZ KATILIYORUM	KATILIYORUM	KESİNLİKLE KATILIYORUM	KATILIYORUM	KATILIYORUM	KESİNLİKLE KATILIYORUM	KESİNLİKLE KATILIYORUM	KESİNLİKLE KATILIYORUM	KATILIYORUM	KATILIYORUM	BİRAZ KATILIYORUM	BİRAZ KATILIYORUM	KESİNLİKLE KATILIYORUM	KATILIYORUM	BİRAZ KATILIYORUM	KATILIYORUM	BİRAZ KATILIYORUM, KATILIYORUM	BİRAZ KATILIYORUM	KATILIYORUM	KATILIYORUM	KATILIYORUM
erkek	33	bekar	yok	5-7	antrenörlük	yok	KATILIYORUM	KATILIYORUM	KATILIYORUM	KATILIYORUM	KATILIYORUM	KATILIYORUM	KATILIYORUM	KATILIYORUM	KATILIYORUM	biraz katılıyorum	biraz katılıyorum	biraz katılıyorum, KATILIYORUM	biraz katılıyorum	biraz katılıyorum	biraz katılıyorum	KATILMIYORUM	KATILIYORUM	KATILIYORUM	KATILIYORUM	KATILIYORUM	KATILIYORUM	BİRAZ KATILIYORUM	BİRAZ KATILIYORUM	BİRAZ KATILIYORUM	BİRAZ KATILIYORUM	BİRAZ KATILIYORUM	BİRAZ KATILIYORUM	KATILIYORUM	KATILIYORUM	KATILIYORUM	KATILIYORUM	KATILIYORUM	KATILIYORUM	KATILIYORUM	KATILIYORUM	BİRAZ KATILIYORUM	KATILIYORUM	BİRAZ KATILIYORUM	BİRAZ KATILIYORUM	BİRAZ KATILIYORUM	KATILIYORUM	BİRAZ KATILIYORUM	KATILIYORUM
kadın	34	bekar	yok	2-4	spor yöneticiliği	yüksek lisans	biraz katılıyorum	biraz katılıyorum	KATILIYORUM	biraz katılıyorum	biraz katılıyorum	biraz katılıyorum	biraz katılıyorum	biraz katılıyorum	biraz katılıyorum	biraz katılıyorum	biraz katılıyorum	biraz katılıyorum	biraz katılıyorum	biraz katılıyorum	biraz katılıyorum	biraz katılıyorum	KATILIYORUM	KATILIYORUM	KATILIYORUM	KATILIYORUM	KATILIYORUM	KATILIYORUM	KATILIYORUM	KATILIYORUM	KATILIYORUM	KATILIYORUM	KATILIYORUM	BİRAZ KATILIYORUM	BİRAZ KATILIYORUM	BİRAZ KATILIYORUM	KATILIYORUM	KATILIYORUM	BİRAZ KATILIYORUM	KATILIYORUM	KATILIYORUM	BİRAZ KATILIYORUM	BİRAZ KATILIYORUM	KATILIYORUM	KATILIYORUM	KATILIYORUM	BİRAZ KATILIYORUM	KATILIYORUM	KATILIYORUM
kadın	31	evli	2	2-4	diğer	yok	kesinlikle KATILMIYORUM seçenek	biraz katılıyorum	biraz katılıyorum	biraz katılıyorum	biraz katılıyorum	KATILMIYORUM	biraz katılıyorum	KATILMIYORUM	KATILMIYORUM	KATILMIYORUM	biraz katılıyorum	biraz katılıyorum	KATILIYORUM	KATILMIYORUM	KATILMIYORUM	KATILMIYORUM	KATILIYORUM	KESİNLİKLE KATILIYORUM	KESİNLİKLE KATILIYORUM	KATILIYORUM	KATILMIYORUM	KATILIYORUM	KATILIYORUM	KATILIYORUM	KATILIYORUM	KATILIYORUM	KATILIYORUM	KATILIYORUM	KATILIYORUM	KATILIYORUM	KATILIYORUM	KATILMIYORUM	KATILIYORUM	KATILIYORUM	KATILMIYORUM	KATILIYORUM	KATILMIYORUM	BİRAZ KATILIYORUM	KATILMIYORUM	KATILMIYORUM	KATILIYORUM	KATILMIYORUM	KATILMIYORUM
kadın	32	bekar	yok	1 yıl ve altı	diğer	yok	KATILMIYORUM	KATILIYORUM	biraz katılıyorum	KATILIYORUM	KATILIYORUM	KATILIYORUM	KATILIYORUM	biraz katılıyorum	KATILIYORUM	KATILIYORUM	biraz katılıyorum	KATILIYORUM	KATILIYORUM	KATILIYORUM	biraz katılıyorum	KATILIYORUM	KATILIYORUM	KATILIYORUM	KATILIYORUM	KATILIYORUM	KATILMIYORUM	BİRAZ KATILIYORUM	KATILMIYORUM	BİRAZ KATILIYORUM	KATILIYORUM	BİRAZ KATILIYORUM	KATILIYORUM	KATILIYORUM	KATILIYORUM	KATILIYORUM	KATILMIYORUM	KATILMIYORUM	KATILMIYORUM	BİRAZ KATILIYORUM	KATILMIYORUM	KATILMIYORUM	KATILMIYORUM	KATILMIYORUM	KATILMIYORUM	KATILMIYORUM	BİRAZ KATILIYORUM	KATILMIYORUM	KATILMIYORUM
kadın	25	evli	yok	1 yıl ve altı	diğer	yok	KATILMIYORUM	biraz katılıyorum	KATILIYORUM	KATILIYORUM	KATILMIYORUM	KATILMIYORUM	KATILMIYORUM	KATILIYORUM	KATILMIYORUM	KATILIYORUM	KATILMIYORUM	biraz katılıyorum	KATILIYORUM	KATILIYORUM	biraz katılıyorum	KATILMIYORUM	KATILIYORUM	KATILIYORUM	KATILIYORUM	KATILIYORUM	KESİNLİKLE KATILMIYORUM	KESİNLİKLE KATILIYORUM	KESİNLİKLE KATILMIYORUM	KATILIYORUM	KATILIYORUM	KATILIYORUM	KESİNLİKLE KATILIYORUM	BİRAZ KATILIYORUM	BİRAZ KATILIYORUM	KATILIYORUM	KESİNLİKLE KATILMIYORUM	KATILMIYORUM	KESİNLİKLE KATILMIYORUM	KESİNLİKLE KATILMIYORUM	KESİNLİKLE KATILMIYORUM	BİRAZ KATILIYORUM	KESİNLİKLE KATILMIYORUM	KATILMIYORUM	KATILMIYORUM	KATILMIYORUM	KESİNLİKLE KATILMIYORUM	KATILIYORUM	KATILMIYORUM
kadın	24	bekar	yok	1 yıl ve altı	antrenörlük, diğer	yok	biraz katılıyorum	biraz katılıyorum	biraz katılıyorum	biraz katılıyorum	biraz katılıyorum	biraz katılıyorum	biraz katılıyorum	biraz katılıyorum	biraz katılıyorum	biraz katılıyorum	biraz katılıyorum	biraz katılıyorum	biraz katılıyorum	biraz katılıyorum	biraz katılıyorum	biraz katılıyorum	BİRAZ KATILIYORUM	BİRAZ KATILIYORUM	BİRAZ KATILIYORUM	BİRAZ KATILIYORUM	BİRAZ KATILIYORUM	BİRAZ KATILIYORUM	BİRAZ KATILIYORUM	BİRAZ KATILIYORUM	BİRAZ KATILIYORUM	BİRAZ KATILIYORUM	BİRAZ KATILIYORUM	BİRAZ KATILIYORUM	BİRAZ KATILIYORUM	BİRAZ KATILIYORUM	BİRAZ KATILIYORUM	BİRAZ KATILIYORUM	BİRAZ KATILIYORUM	BİRAZ KATILIYORUM	BİRAZ KATILIYORUM	BİRAZ KATILIYORUM	BİRAZ KATILIYORUM	BİRAZ KATILIYORUM	BİRAZ KATILIYORUM	BİRAZ KATILIYORUM	BİRAZ KATILIYORUM	BİRAZ KATILIYORUM	BİRAZ KATILIYORUM
kadın	35	evli	1	5-7	diğer	yok	KATILIYORUM	KATILIYORUM	KATILIYORUM	biraz katılıyorum	biraz katılıyorum	biraz katılıyorum	kesinlikle KATILIYORUM	biraz katılıyorum	biraz katılıyorum	KATILIYORUM	biraz katılıyorum	biraz katılıyorum	KATILIYORUM	KATILIYORUM	KATILIYORUM	KATILIYORUM	KESİNLİKLE KATILIYORUM	KATILIYORUM	KESİNLİKLE KATILIYORUM	KATILIYORUM	KATILIYORUM	KATILIYORUM	KATILIYORUM	KATILIYORUM	KATILIYORUM	BİRAZ KATILIYORUM	KATILIYORUM	KATILIYORUM	KATILIYORUM	KATILIYORUM	KATILIYORUM	KATILIYORUM	KATILIYORUM	KATILIYORUM	KATILIYORUM	KESİNLİKLE KATILIYORUM	KATILIYORUM	KESİNLİKLE KATILIYORUM	BİRAZ KATILIYORUM	KATILIYORUM	KATILIYORUM	KATILIYORUM	KATILIYORUM
kadın	31	bekar	yok	8-10	diğer	yok	KATILIYORUM	biraz katılıyorum	biraz katılıyorum	biraz katılıyorum	biraz katılıyorum	biraz katılıyorum	biraz katılıyorum	biraz katılıyorum	biraz katılıyorum	biraz katılıyorum	biraz katılıyorum	biraz katılıyorum	biraz katılıyorum	biraz katılıyorum	biraz katılıyorum	biraz katılıyorum	BİRAZ KATILIYORUM	BİRAZ KATILIYORUM	BİRAZ KATILIYORUM	BİRAZ KATILIYORUM	BİRAZ KATILIYORUM	BİRAZ KATILIYORUM	BİRAZ KATILIYORUM	BİRAZ KATILIYORUM	BİRAZ KATILIYORUM	BİRAZ KATILIYORUM	BİRAZ KATILIYORUM	BİRAZ KATILIYORUM	BİRAZ KATILIYORUM	BİRAZ KATILIYORUM	BİRAZ KATILIYORUM	BİRAZ KATILIYORUM	BİRAZ KATILIYORUM	BİRAZ KATILIYORUM	BİRAZ KATILIYORUM	BİRAZ KATILIYORUM	BİRAZ KATILIYORUM	BİRAZ KATILIYORUM	BİRAZ KATILIYORUM	BİRAZ KATILIYORUM	BİRAZ KATILIYORUM	BİRAZ KATILIYORUM	BİRAZ KATILIYORUM
kadın	43	bekar	yok	14-16	spor yöneticiliği	yok	kesinlikle KATILMIYORUM seçenek	KATILIYORUM	KATILIYORUM	KATILIYORUM	KATILIYORUM	biraz katılıyorum	KATILIYORUM	KATILIYORUM	KATILIYORUM	KATILIYORUM	KATILMIYORUM	KATILIYORUM	KATILIYORUM	KATILIYORUM	biraz katılıyorum	KATILMIYORUM	KESİNLİKLE KATILIYORUM	KESİNLİKLE KATILIYORUM	KESİNLİKLE KATILIYORUM	KESİNLİKLE KATILIYORUM	KESİNLİKLE KATILIYORUM	KESİNLİKLE KATILIYORUM	KATILIYORUM	KESİNLİKLE KATILIYORUM	KESİNLİKLE KATILIYORUM	KESİNLİKLE KATILIYORUM	KESİNLİKLE KATILIYORUM	KATILIYORUM	KATILIYORUM	KESİNLİKLE KATILIYORUM	BİRAZ KATILIYORUM	KATILIYORUM	KESİNLİKLE KATILIYORUM	KATILIYORUM	KESİNLİKLE KATILIYORUM	KESİNLİKLE KATILIYORUM	KATILMIYORUM	KATILIYORUM	KATILIYORUM	KATILIYORUM	KESİNLİKLE KATILIYORUM	KESİNLİKLE KATILIYORUM	KESİNLİKLE KATILIYORUM
kadın	45	evli	1	17 ve üzeri	diğer	yüksek lisans	KATILIYORUM	KATILIYORUM	KATILIYORUM	KATILIYORUM	KATILIYORUM	KATILIYORUM	KATILIYORUM	KATILIYORUM	KATILIYORUM	KATILIYORUM	biraz katılıyorum, KATILIYORUM	KATILIYORUM	KATILIYORUM	KATILIYORUM	kesinlikle KATILIYORUM	biraz katılıyorum	KESİNLİKLE KATILIYORUM	KESİNLİKLE KATILIYORUM	KESİNLİKLE KATILIYORUM	KATILIYORUM	KATILIYORUM	KATILIYORUM	KATILIYORUM	KESİNLİKLE KATILIYORUM	KESİNLİKLE KATILIYORUM	KATILIYORUM	KATILIYORUM	KESİNLİKLE KATILIYORUM	KATILIYORUM	KATILIYORUM	KATILIYORUM	KESİNLİKLE KATILIYORUM	KATILIYORUM	KESİNLİKLE KATILIYORUM	KESİNLİKLE KATILIYORUM	KESİNLİKLE KATILIYORUM	KESİNLİKLE KATILIYORUM	KESİNLİKLE KATILIYORUM	KATILIYORUM	KESİNLİKLE KATILIYORUM	KESİNLİKLE KATILIYORUM	KESİNLİKLE KATILIYORUM	KESİNLİKLE KATILIYORUM
kadın	29	evli	yok	2-4	antrenörlük	yok	KATILMIYORUM	KATILMIYORUM	KATILMIYORUM	KATILMIYORUM	KATILMIYORUM	KATILMIYORUM	KATILMIYORUM	KATILMIYORUM	kesinlikle KATILMIYORUM seçenek	KATILMIYORUM	KATILIYORUM	KATILMIYORUM	KATILMIYORUM	kesinlikle KATILMIYORUM seçenek	KATILMIYORUM	KATILMIYORUM	KATILIYORUM	KATILIYORUM	KATILIYORUM	KATILIYORUM	KATILMIYORUM	KATILIYORUM	KATILMIYORUM	KATILIYORUM	KATILIYORUM	BİRAZ KATILIYORUM	KATILMIYORUM	KATILIYORUM	KATILIYORUM	KATILIYORUM	KATILMIYORUM	KATILMIYORUM	KATILMIYORUM	BİRAZ KATILIYORUM	KATILMIYORUM	KATILMIYORUM	KATILMIYORUM	KATILMIYORUM	KATILMIYORUM	KATILMIYORUM	BİRAZ KATILIYORUM	KATILIYORUM	KATILMIYORUM
kadın	28	bekar	yok	2-4	diğer	yüksek lisans	kesinlikle KATILMIYORUM seçenek	KATILMIYORUM	KATILMIYORUM	biraz katılıyorum	biraz katılıyorum	kesinlikle KATILMIYORUM seçenek	KATILIYORUM	kesinlikle KATILMIYORUM seçenek	KATILMIYORUM	biraz katılıyorum	KATILMIYORUM	KATILMIYORUM	KATILMIYORUM	KATILMIYORUM	KATILMIYORUM	KATILMIYORUM	KATILIYORUM	BİRAZ KATILIYORUM	BİRAZ KATILIYORUM	KATILIYORUM	KATILMIYORUM, KESİNLİKLE KATILIYORUM	KATILIYORUM	BİRAZ KATILIYORUM	BİRAZ KATILIYORUM	KATILIYORUM	KATILMIYORUM, BİRAZ KATILIYORUM	KATILIYORUM	BİRAZ KATILIYORUM	BİRAZ KATILIYORUM	BİRAZ KATILIYORUM	BİRAZ KATILIYORUM	BİRAZ KATILIYORUM	KATILMIYORUM	KATILIYORUM	KATILMIYORUM	KATILMIYORUM	KATILMIYORUM	BİRAZ KATILIYORUM	KATILMIYORUM	BİRAZ KATILIYORUM	BİRAZ KATILIYORUM	BİRAZ KATILIYORUM	BİRAZ KATILIYORUM
kadın	31	evli	1	2-4	spor yöneticiliği	yok	KATILIYORUM	biraz katılıyorum	biraz katılıyorum	biraz katılıyorum	biraz katılıyorum	kesinlikle KATILIYORUM	KATILIYORUM	biraz katılıyorum	KATILIYORUM	biraz katılıyorum	biraz katılıyorum	biraz katılıyorum	biraz katılıyorum	biraz katılıyorum	kesinlikle KATILIYORUM	kesinlikle KATILIYORUM	KATILIYORUM	BİRAZ KATILIYORUM	KATILIYORUM	KESİNLİKLE KATILIYORUM	KATILIYORUM	KATILMIYORUM	KATILIYORUM	BİRAZ KATILIYORUM	BİRAZ KATILIYORUM, KESİNLİKLE KATILIYORUM	BİRAZ KATILIYORUM, KESİNLİKLE KATILIYORUM	KESİNLİKLE KATILIYORUM	BİRAZ KATILIYORUM	KATILIYORUM	KATILIYORUM	KESİNLİKLE KATILIYORUM	KATILIYORUM	KATILIYORUM	KATILIYORUM	KATILIYORUM	BİRAZ KATILIYORUM	BİRAZ KATILIYORUM	KATILIYORUM	KESİNLİKLE KATILMIYORUM	BİRAZ KATILIYORUM	KATILIYORUM	KATILIYORUM	BİRAZ KATILIYORUM
kadın	48	bekar	1	17 ve üzeri	diğer	yok	kesinlikle KATILMIYORUM seçenek	KATILMIYORUM	KATILMIYORUM	KATILMIYORUM	KATILMIYORUM	KATILMIYORUM	KATILIYORUM	KATILMIYORUM	KATILMIYORUM	KATILMIYORUM	KATILMIYORUM	KATILMIYORUM	biraz katılıyorum	KATILMIYORUM	KATILMIYORUM	KATILMIYORUM	KATILIYORUM	KATILIYORUM	KESİNLİKLE KATILIYORUM	KESİNLİKLE KATILIYORUM	KATILIYORUM	KATILIYORUM	KESİNLİKLE KATILIYORUM	KESİNLİKLE KATILIYORUM	KATILIYORUM	KATILIYORUM	KESİNLİKLE KATILIYORUM	KESİNLİKLE KATILIYORUM	KESİNLİKLE KATILIYORUM	KESİNLİKLE KATILIYORUM	KESİNLİKLE KATILMIYORUM	KESİNLİKLE KATILIYORUM	KESİNLİKLE KATILIYORUM	KESİNLİKLE KATILIYORUM	KESİNLİKLE KATILIYORUM	KESİNLİKLE KATILIYORUM	KATILIYORUM	KATILIYORUM	KATILIYORUM	KATILIYORUM	KATILIYORUM	KATILIYORUM	BİRAZ KATILIYORUM
erkek	48	evli	3	14-16	diğer	yok	KATILIYORUM	KATILIYORUM	KATILIYORUM	KATILIYORUM	KATILIYORUM	KATILIYORUM	KATILIYORUM	KATILIYORUM	KATILIYORUM	biraz katılıyorum	KATILIYORUM	KATILIYORUM	KATILIYORUM	biraz katılıyorum	KATILIYORUM	KATILMIYORUM	KESİNLİKLE KATILIYORUM	KESİNLİKLE KATILIYORUM	KESİNLİKLE KATILIYORUM	KESİNLİKLE KATILIYORUM	KATILMIYORUM	KATILIYORUM	BİRAZ KATILIYORUM	KATILIYORUM	KATILIYORUM	KATILIYORUM	KATILIYORUM	KATILIYORUM	KATILIYORUM	KATILIYORUM	KATILIYORUM	BİRAZ KATILIYORUM	KATILIYORUM	BİRAZ KATILIYORUM	KATILIYORUM	KATILIYORUM	KATILMIYORUM	KATILMIYORUM	KATILMIYORUM	BİRAZ KATILIYORUM	KATILIYORUM	KATILIYORUM	KATILIYORUM
erkek	38	bekar	yok	5-7	spor yöneticiliği	yüksek lisans	kesinlikle KATILIYORUM	KATILIYORUM	KATILIYORUM	KATILIYORUM	KATILIYORUM	KATILIYORUM	KATILIYORUM	KATILIYORUM	biraz katılıyorum	KATILMIYORUM	biraz katılıyorum	biraz katılıyorum	biraz katılıyorum	KATILIYORUM	KATILIYORUM	KATILIYORUM	KATILIYORUM	BİRAZ KATILIYORUM	KATILIYORUM	KESİNLİKLE KATILIYORUM	BİRAZ KATILIYORUM	KATILIYORUM	KATILIYORUM	KATILIYORUM	KATILIYORUM	KATILIYORUM	KATILIYORUM	KATILIYORUM	KATILIYORUM	KATILIYORUM	KATILIYORUM	KATILIYORUM	KATILIYORUM	KATILIYORUM	KATILIYORUM	KATILIYORUM	KESİNLİKLE KATILIYORUM	KATILIYORUM	KESİNLİKLE KATILIYORUM	KESİNLİKLE KATILIYORUM	KESİNLİKLE KATILIYORUM	KESİNLİKLE KATILIYORUM	KESİNLİKLE KATILIYORUM
kadın	31	evli	2	1 yıl ve altı	diğer	yok	KATILIYORUM	KATILIYORUM	KATILIYORUM	KATILIYORUM	KATILIYORUM	KATILIYORUM	biraz katılıyorum	KATILIYORUM	KATILIYORUM	KATILIYORUM	KATILIYORUM	KATILIYORUM	KATILIYORUM	KATILIYORUM	KATILIYORUM	KATILIYORUM	KESİNLİKLE KATILIYORUM	KATILIYORUM	KATILIYORUM	KATILIYORUM	BİRAZ KATILIYORUM	KATILIYORUM	KATILIYORUM	KATILIYORUM	KATILIYORUM	KATILIYORUM	KATILIYORUM	KATILIYORUM	KATILIYORUM	KATILIYORUM	BİRAZ KATILIYORUM	KATILIYORUM	BİRAZ KATILIYORUM	BİRAZ KATILIYORUM	BİRAZ KATILIYORUM	BİRAZ KATILIYORUM	BİRAZ KATILIYORUM	BİRAZ KATILIYORUM	BİRAZ KATILIYORUM	BİRAZ KATILIYORUM	BİRAZ KATILIYORUM	KATILIYORUM	BİRAZ KATILIYORUM
erkek	29	evli	yok	5-7	spor yöneticiliği	yok	KATILIYORUM	KATILIYORUM	KATILMIYORUM	biraz katılıyorum	KATILIYORUM	biraz katılıyorum	KATILIYORUM	KATILIYORUM	biraz katılıyorum	KATILIYORUM	kesinlikle KATILIYORUM	KATILIYORUM	kesinlikle KATILIYORUM	KATILIYORUM	KATILIYORUM	KATILIYORUM	KATILIYORUM	KATILIYORUM	KATILIYORUM	KESİNLİKLE KATILIYORUM	KATILIYORUM	BİRAZ KATILIYORUM	KATILIYORUM	KATILIYORUM	KATILIYORUM	KATILIYORUM	KATILIYORUM	BİRAZ KATILIYORUM	BİRAZ KATILIYORUM	KATILIYORUM	KATILIYORUM	KESİNLİKLE KATILIYORUM	KATILIYORUM	KATILIYORUM	KATILIYORUM	BİRAZ KATILIYORUM	KATILMIYORUM	BİRAZ KATILIYORUM	BİRAZ KATILIYORUM	BİRAZ KATILIYORUM	KESİNLİKLE KATILIYORUM	KATILIYORUM	KATILIYORUM
erkek	30	bekar	yok	2-4	diğer	yüksek lisans	KATILIYORUM	KATILIYORUM	KATILIYORUM	KATILIYORUM	KATILIYORUM	KATILIYORUM	KATILIYORUM	KATILIYORUM	KATILIYORUM	KATILIYORUM	KATILIYORUM	KATILIYORUM	KATILIYORUM	KATILIYORUM	KATILIYORUM	KATILIYORUM	KATILIYORUM	KATILIYORUM	KATILIYORUM	KATILIYORUM	KATILIYORUM	KATILIYORUM	KATILIYORUM	KATILIYORUM	KATILIYORUM	KATILIYORUM	KATILIYORUM	KATILIYORUM	KATILIYORUM	KATILIYORUM	KATILIYORUM	KATILIYORUM	KATILMIYORUM	BİRAZ KATILIYORUM	KATILIYORUM	KATILMIYORUM	KATILMIYORUM	KESİNLİKLE KATILMIYORUM	KESİNLİKLE KATILMIYORUM	KESİNLİKLE KATILMIYORUM	KESİNLİKLE KATILMIYORUM	KATILMIYORUM	KESİNLİKLE KATILMIYORUM
erkek	46	evli	2	17 ve üzeri	diğer	yok	KATILIYORUM	KATILIYORUM	KATILIYORUM	KATILIYORUM	KATILIYORUM	biraz katılıyorum	KATILIYORUM	KATILIYORUM	KATILMIYORUM	KATILIYORUM	KATILMIYORUM	biraz katılıyorum	KATILIYORUM	biraz katılıyorum	KATILMIYORUM	KATILMIYORUM	KESİNLİKLE KATILIYORUM	KESİNLİKLE KATILIYORUM	KATILIYORUM	KESİNLİKLE KATILIYORUM	KATILIYORUM	KESİNLİKLE KATILIYORUM	KESİNLİKLE KATILIYORUM	KATILIYORUM	KESİNLİKLE KATILIYORUM	BİRAZ KATILIYORUM	KESİNLİKLE KATILIYORUM	KESİNLİKLE KATILIYORUM	KESİNLİKLE KATILIYORUM	KESİNLİKLE KATILIYORUM	KATILIYORUM	KATILIYORUM	KATILIYORUM	KESİNLİKLE KATILIYORUM	KATILIYORUM	KATILIYORUM	KESİNLİKLE KATILIYORUM	KATILIYORUM	KATILIYORUM	KATILIYORUM	KESİNLİKLE KATILIYORUM	KATILIYORUM	KESİNLİKLE KATILIYORUM
kadın	44	evli	2	17 ve üzeri	diğer	yok	kesinlikle KATILIYORUM	kesinlikle KATILIYORUM	KATILIYORUM	KATILIYORUM	kesinlikle KATILIYORUM	KATILIYORUM	KATILIYORUM	KATILIYORUM	KATILIYORUM	kesinlikle KATILIYORUM	KATILIYORUM	KATILIYORUM	kesinlikle KATILIYORUM	kesinlikle KATILIYORUM	kesinlikle KATILIYORUM	KATILIYORUM	KESİNLİKLE KATILIYORUM	KESİNLİKLE KATILIYORUM	KESİNLİKLE KATILIYORUM	KESİNLİKLE KATILIYORUM	KATILIYORUM	KATILIYORUM	KESİNLİKLE KATILIYORUM	KESİNLİKLE KATILIYORUM	KESİNLİKLE KATILIYORUM	KESİNLİKLE KATILIYORUM	KESİNLİKLE KATILIYORUM	KESİNLİKLE KATILIYORUM	KESİNLİKLE KATILIYORUM	KESİNLİKLE KATILIYORUM	KESİNLİKLE KATILIYORUM	KESİNLİKLE KATILIYORUM	KESİNLİKLE KATILIYORUM	KESİNLİKLE KATILIYORUM	KESİNLİKLE KATILIYORUM	KESİNLİKLE KATILIYORUM	KATILIYORUM	KESİNLİKLE KATILIYORUM	KESİNLİKLE KATILIYORUM	KESİNLİKLE KATILIYORUM	KESİNLİKLE KATILIYORUM	KESİNLİKLE KATILIYORUM	KESİNLİKLE KATILIYORUM
erkek	55	evli	2	17 ve üzeri	spor yöneticiliği	yok	KATILIYORUM	KATILIYORUM	KATILIYORUM	KATILIYORUM	KATILIYORUM	KATILIYORUM	KATILIYORUM	KATILIYORUM	KATILIYORUM	KATILIYORUM	kesinlikle KATILIYORUM	KATILIYORUM	kesinlikle KATILIYORUM	KATILIYORUM	KATILIYORUM	KATILIYORUM	KATILIYORUM	KESİNLİKLE KATILIYORUM	KATILIYORUM	KATILIYORUM	BİRAZ KATILIYORUM	BİRAZ KATILIYORUM	BİRAZ KATILIYORUM	KESİNLİKLE KATILIYORUM	KATILIYORUM	BİRAZ KATILIYORUM	KATILIYORUM	KESİNLİKLE KATILIYORUM	KESİNLİKLE KATILIYORUM	KATILIYORUM	KATILMIYORUM	KESİNLİKLE KATILIYORUM	KATILIYORUM	KATILIYORUM	KESİNLİKLE KATILIYORUM	KATILIYORUM	KATILIYORUM	KATILIYORUM	KATILIYORUM	KATILIYORUM	KATILIYORUM	KATILIYORUM	KATILIYORUM
erkek	28	bekar	yok	2-4	spor yöneticiliği	yok	KATILIYORUM	biraz katılıyorum	biraz katılıyorum	biraz katılıyorum	biraz katılıyorum	biraz katılıyorum	biraz katılıyorum	biraz katılıyorum	KATILIYORUM	biraz katılıyorum	biraz katılıyorum	KATILIYORUM	KATILMIYORUM	biraz katılıyorum	biraz katılıyorum	biraz katılıyorum	KATILIYORUM	BİRAZ KATILIYORUM	KATILIYORUM	BİRAZ KATILIYORUM	KATILIYORUM	BİRAZ KATILIYORUM	BİRAZ KATILIYORUM	KATILIYORUM	KATILIYORUM	KATILIYORUM	KATILIYORUM	BİRAZ KATILIYORUM	KATILIYORUM	KATILIYORUM	BİRAZ KATILIYORUM	KATILIYORUM	BİRAZ KATILIYORUM	KATILIYORUM	KATILIYORUM	KATILIYORUM	KATILIYORUM	BİRAZ KATILIYORUM	KATILMIYORUM	BİRAZ KATILIYORUM	BİRAZ KATILIYORUM	KATILIYORUM	KATILIYORUM
erkek	37	evli	1	8-10	antrenörlük, diğer	yok	kesinlikle KATILIYORUM	KATILMIYORUM	KATILMIYORUM	kesinlikle KATILMIYORUM seçenek	kesinlikle KATILMIYORUM seçenek	kesinlikle KATILMIYORUM seçenek	kesinlikle KATILMIYORUM seçenek	kesinlikle KATILMIYORUM seçenek	KATILIYORUM	kesinlikle KATILMIYORUM seçenek	kesinlikle KATILMIYORUM seçenek	kesinlikle KATILMIYORUM seçenek	kesinlikle KATILMIYORUM seçenek	kesinlikle KATILMIYORUM seçenek	kesinlikle KATILMIYORUM seçenek	kesinlikle KATILMIYORUM seçenek	KESİNLİKLE KATILIYORUM	KESİNLİKLE KATILIYORUM	KESİNLİKLE KATILIYORUM	KESİNLİKLE KATILIYORUM	BİRAZ KATILIYORUM	BİRAZ KATILIYORUM, KESİNLİKLE KATILIYORUM	BİRAZ KATILIYORUM	KATILIYORUM	KESİNLİKLE KATILIYORUM	KATILMIYORUM	KESİNLİKLE KATILIYORUM	KESİNLİKLE KATILIYORUM	KESİNLİKLE KATILIYORUM	KESİNLİKLE KATILIYORUM	BİRAZ KATILIYORUM	BİRAZ KATILIYORUM	KATILIYORUM	KESİNLİKLE KATILIYORUM	KESİNLİKLE KATILIYORUM	KESİNLİKLE KATILIYORUM	KESİNLİKLE KATILIYORUM	KESİNLİKLE KATILIYORUM	KATILMIYORUM	BİRAZ KATILIYORUM	KESİNLİKLE KATILIYORUM	KESİNLİKLE KATILIYORUM	KESİNLİKLE KATILIYORUM
kadın	33	bekar	yok	5-7	antrenörlük	yok	kesinlikle KATILIYORUM	kesinlikle KATILIYORUM	kesinlikle KATILIYORUM	kesinlikle KATILIYORUM	kesinlikle KATILIYORUM	kesinlikle KATILIYORUM	kesinlikle KATILIYORUM	kesinlikle KATILIYORUM	kesinlikle KATILIYORUM	kesinlikle KATILIYORUM	kesinlikle KATILIYORUM	kesinlikle KATILIYORUM	kesinlikle KATILIYORUM	kesinlikle KATILIYORUM	kesinlikle KATILIYORUM	kesinlikle KATILIYORUM	KESİNLİKLE KATILIYORUM	KESİNLİKLE KATILIYORUM	KESİNLİKLE KATILIYORUM	KESİNLİKLE KATILIYORUM	BİRAZ KATILIYORUM	KESİNLİKLE KATILIYORUM	KESİNLİKLE KATILIYORUM	KESİNLİKLE KATILIYORUM	KESİNLİKLE KATILIYORUM	KESİNLİKLE KATILIYORUM	KESİNLİKLE KATILIYORUM	KESİNLİKLE KATILIYORUM	KESİNLİKLE KATILIYORUM	KESİNLİKLE KATILIYORUM	KESİNLİKLE KATILIYORUM	KESİNLİKLE KATILIYORUM	KESİNLİKLE KATILIYORUM	KESİNLİKLE KATILIYORUM	KESİNLİKLE KATILIYORUM	KESİNLİKLE KATILIYORUM	KESİNLİKLE KATILIYORUM	KESİNLİKLE KATILIYORUM	KESİNLİKLE KATILIYORUM	KESİNLİKLE KATILIYORUM	KESİNLİKLE KATILIYORUM	KESİNLİKLE KATILIYORUM	KESİNLİKLE KATILIYORUM
kadın	38	evli	1	8-10	spor yöneticiliği	yok	kesinlikle KATILMIYORUM seçenek	KATILIYORUM	KATILIYORUM	KATILMIYORUM	KATILIYORUM	KATILMIYORUM	KATILMIYORUM	KATILIYORUM	KATILMIYORUM	KATILIYORUM	KATILIYORUM	KATILIYORUM	KATILIYORUM	KATILIYORUM	KATILIYORUM	KATILMIYORUM	KATILIYORUM	KATILIYORUM	KATILIYORUM	KATILIYORUM	BİRAZ KATILIYORUM	KATILIYORUM	BİRAZ KATILIYORUM	KATILIYORUM	KATILIYORUM	KATILIYORUM	KATILIYORUM	KATILIYORUM	KATILIYORUM	KATILIYORUM	BİRAZ KATILIYORUM	KATILIYORUM	KATILIYORUM	KATILIYORUM	KATILIYORUM	KATILIYORUM	KATILIYORUM	KATILIYORUM	KATILIYORUM	KATILIYORUM	KATILIYORUM	KATILIYORUM	KATILIYORUM
kadın	36	bekar	yok	8-10	diğer	yüksek lisans öğrenci	KATILMIYORUM	biraz katılıyorum	biraz katılıyorum	biraz katılıyorum	KATILIYORUM	KATILMIYORUM	biraz katılıyorum	KATILIYORUM	KATILMIYORUM	KATILMIYORUM	KATILMIYORUM, KATILIYORUM	biraz katılıyorum	KATILMIYORUM	KATILMIYORUM	KATILIYORUM	KATILIYORUM	KATILIYORUM	KATILIYORUM	KESİNLİKLE KATILIYORUM	KESİNLİKLE KATILIYORUM	KATILIYORUM	KATILIYORUM	KATILIYORUM	KATILIYORUM	KESİNLİKLE KATILIYORUM	KATILIYORUM	KESİNLİKLE KATILIYORUM	KESİNLİKLE KATILIYORUM	KATILIYORUM	KATILIYORUM	KATILIYORUM	KATILIYORUM	KATILIYORUM	KATILIYORUM	BİRAZ KATILIYORUM	KATILIYORUM	KATILMIYORUM	KATILIYORUM	KATILIYORUM	KATILIYORUM	KATILIYORUM	KATILIYORUM	KATILIYORUM
kadın	35	evli	yok	11-13	spor yöneticiliği	yüksek lisans	biraz katılıyorum	KATILMIYORUM	biraz katılıyorum	KATILMIYORUM	biraz katılıyorum	KATILMIYORUM	KATILIYORUM	biraz katılıyorum	KATILMIYORUM	KATILMIYORUM	KATILMIYORUM	biraz katılıyorum	KATILIYORUM	biraz katılıyorum	biraz katılıyorum	KATILMIYORUM	KESİNLİKLE KATILIYORUM	KATILIYORUM	KESİNLİKLE KATILIYORUM	KATILIYORUM	KATILIYORUM	KATILIYORUM	KATILIYORUM	KATILIYORUM	KESİNLİKLE KATILIYORUM	BİRAZ KATILIYORUM	KESİNLİKLE KATILIYORUM	KATILIYORUM	KATILIYORUM	KATILIYORUM	KATILIYORUM	KATILIYORUM	KATILIYORUM	KATILIYORUM	KATILIYORUM	KATILIYORUM	KATILIYORUM	KATILIYORUM	KATILIYORUM	KATILIYORUM	KATILIYORUM	KATILIYORUM	KATILIYORUM
erkek	38	bekar	yok	5-7	spor yöneticiliği	yüksek lisans	biraz katılıyorum	KATILMIYORUM	KATILMIYORUM	KATILMIYORUM	KATILMIYORUM	KATILMIYORUM	KATILIYORUM	KATILMIYORUM	KATILMIYORUM	KATILMIYORUM	KATILMIYORUM	KATILMIYORUM	KATILIYORUM	biraz katılıyorum	KATILIYORUM	KATILMIYORUM	KATILIYORUM	KATILIYORUM	BİRAZ KATILIYORUM	BİRAZ KATILIYORUM	BİRAZ KATILIYORUM	KATILIYORUM	KATILMIYORUM	BİRAZ KATILIYORUM	BİRAZ KATILIYORUM	BİRAZ KATILIYORUM	KATILIYORUM	BİRAZ KATILIYORUM	KATILMIYORUM	KATILIYORUM	KATILMIYORUM	KATILMIYORUM	BİRAZ KATILIYORUM	BİRAZ KATILIYORUM	KATILMIYORUM	BİRAZ KATILIYORUM	KATILMIYORUM	BİRAZ KATILIYORUM	BİRAZ KATILIYORUM	KATILMIYORUM	BİRAZ KATILIYORUM	BİRAZ KATILIYORUM	BİRAZ KATILIYORUM
kadın	50	evli	2	17 ve üzeri	diğer	yok	biraz katılıyorum	KATILMIYORUM	biraz katılıyorum	biraz katılıyorum	KATILMIYORUM	biraz katılıyorum	KATILIYORUM	biraz katılıyorum	KATILMIYORUM	KATILIYORUM	biraz katılıyorum	biraz katılıyorum	biraz katılıyorum	biraz katılıyorum	KATILIYORUM	biraz katılıyorum	KATILIYORUM	KATILIYORUM	KATILIYORUM	KESİNLİKLE KATILIYORUM	KATILIYORUM	KATILIYORUM	KATILIYORUM	KATILIYORUM	KATILIYORUM	BİRAZ KATILIYORUM	KATILIYORUM	KATILIYORUM	KATILIYORUM	KATILIYORUM	KATILIYORUM	KATILIYORUM	KATILIYORUM	KATILIYORUM	BİRAZ KATILIYORUM	KATILIYORUM	KATILIYORUM	BİRAZ KATILIYORUM	BİRAZ KATILIYORUM	KATILIYORUM	BİRAZ KATILIYORUM	KATILIYORUM	KATILIYORUM
kadın	35	evli	yok	5-7	rekreasyon	yok	biraz katılıyorum	KATILIYORUM	KATILIYORUM	biraz katılıyorum	biraz katılıyorum	KATILMIYORUM, biraz katılıyorum	KATILMIYORUM	KATILIYORUM	kesinlikle KATILIYORUM	biraz katılıyorum	KATILMIYORUM	biraz katılıyorum	KATILIYORUM	biraz katılıyorum	biraz katılıyorum	KATILIYORUM	BİRAZ KATILIYORUM	KATILIYORUM	KESİNLİKLE KATILIYORUM	KESİNLİKLE KATILIYORUM	KATILMIYORUM	KATILIYORUM	KATILMIYORUM	KATILIYORUM	KATILIYORUM	KATILIYORUM	KATILIYORUM	KATILIYORUM	KATILIYORUM	KESİNLİKLE KATILIYORUM	KATILIYORUM	KATILIYORUM	KATILIYORUM	KATILMIYORUM	BİRAZ KATILIYORUM	BİRAZ KATILIYORUM	KESİNLİKLE KATILMIYORUM	KESİNLİKLE KATILMIYORUM	KESİNLİKLE KATILMIYORUM	KESİNLİKLE KATILMIYORUM	BİRAZ KATILIYORUM	KATILIYORUM	KESİNLİKLE KATILMIYORUM
erkek	27	bekar	yok	1 yıl ve altı	antrenörlük	yok	biraz katılıyorum	biraz katılıyorum	KATILMIYORUM	KATILMIYORUM	biraz katılıyorum	biraz katılıyorum	biraz katılıyorum	KATILIYORUM	KATILMIYORUM	biraz katılıyorum	KATILMIYORUM	biraz katılıyorum	biraz katılıyorum	KATILMIYORUM	biraz katılıyorum	KATILMIYORUM	KATILIYORUM	KATILIYORUM	BİRAZ KATILIYORUM	KATILIYORUM	KATILMIYORUM	BİRAZ KATILIYORUM	KATILMIYORUM	KATILIYORUM	KATILIYORUM	BİRAZ KATILIYORUM	KESİNLİKLE KATILIYORUM	KATILIYORUM	KATILIYORUM	KESİNLİKLE KATILIYORUM	KATILMIYORUM	KATILMIYORUM	BİRAZ KATILIYORUM	BİRAZ KATILIYORUM	KATILIYORUM	KATILIYORUM	BİRAZ KATILIYORUM	BİRAZ KATILIYORUM	KATILMIYORUM	BİRAZ KATILIYORUM	KATILIYORUM	KATILIYORUM	KATILIYORUM
kadın	42	evli	yok	8-10	diğer	yok	KATILMIYORUM	kesinlikle KATILIYORUM	KATILMIYORUM	kesinlikle KATILIYORUM	biraz katılıyorum	KATILMIYORUM	KATILIYORUM	kesinlikle KATILMIYORUM seçenek	KATILMIYORUM	biraz katılıyorum	kesinlikle KATILIYORUM	KATILMIYORUM	kesinlikle KATILMIYORUM seçenek	biraz katılıyorum	biraz katılıyorum	biraz katılıyorum	BİRAZ KATILIYORUM	KATILIYORUM	KATILIYORUM	BİRAZ KATILIYORUM	KESİNLİKLE KATILMIYORUM	KATILMIYORUM	BİRAZ KATILIYORUM	BİRAZ KATILIYORUM	KATILIYORUM	BİRAZ KATILIYORUM	KATILIYORUM	KATILIYORUM	BİRAZ KATILIYORUM	KATILIYORUM	KATILIYORUM	KATILIYORUM	BİRAZ KATILIYORUM	KATILMIYORUM	KATILMIYORUM	BİRAZ KATILIYORUM	KATILMIYORUM	BİRAZ KATILIYORUM	BİRAZ KATILIYORUM	BİRAZ KATILIYORUM	BİRAZ KATILIYORUM	KATILIYORUM	BİRAZ KATILIYORUM
erkek	29	bekar	yok	1 yıl ve altı	spor yöneticiliği	yüksek lisans öğrenci	KATILIYORUM	KATILIYORUM	biraz katılıyorum	KATILIYORUM	KATILMIYORUM	KATILMIYORUM	KATILIYORUM	KATILMIYORUM	KATILMIYORUM	kesinlikle KATILIYORUM	KATILMIYORUM	biraz katılıyorum	biraz katılıyorum	biraz katılıyorum	KATILIYORUM	kesinlikle KATILMIYORUM seçenek	KATILIYORUM	KESİNLİKLE KATILIYORUM	KESİNLİKLE KATILIYORUM	KATILIYORUM	KATILIYORUM	KESİNLİKLE KATILMIYORUM	KATILIYORUM	KESİNLİKLE KATILIYORUM	KESİNLİKLE KATILIYORUM	KESİNLİKLE KATILIYORUM	KATILIYORUM	KESİNLİKLE KATILIYORUM	KESİNLİKLE KATILIYORUM	KESİNLİKLE KATILIYORUM	KATILIYORUM	KATILIYORUM	KATILIYORUM	KATILIYORUM	KATILIYORUM	KATILIYORUM	KESİNLİKLE KATILMIYORUM	BİRAZ KATILIYORUM	BİRAZ KATILIYORUM	KATILIYORUM	KATILIYORUM	KATILIYORUM	KESİNLİKLE KATILIYORUM
erkek	37	evli	1	1 yıl ve altı	rekreasyon	yok	KATILIYORUM	KATILIYORUM	biraz katılıyorum	biraz katılıyorum	biraz katılıyorum	KATILIYORUM	KATILMIYORUM	biraz katılıyorum	KATILMIYORUM	KATILIYORUM	kesinlikle KATILMIYORUM seçenek	KATILMIYORUM	KATILIYORUM	biraz katılıyorum	KATILIYORUM	KATILMIYORUM	KATILIYORUM	KESİNLİKLE KATILIYORUM	KESİNLİKLE KATILIYORUM	KESİNLİKLE KATILIYORUM	KATILIYORUM	KATILIYORUM	KATILMIYORUM	KESİNLİKLE KATILIYORUM	KATILIYORUM	KATILIYORUM	KATILIYORUM	KATILIYORUM	KATILIYORUM	KESİNLİKLE KATILIYORUM	BİRAZ KATILIYORUM	KATILIYORUM	KATILMIYORUM	KESİNLİKLE KATILIYORUM	BİRAZ KATILIYORUM	BİRAZ KATILIYORUM	KATILIYORUM	BİRAZ KATILIYORUM	KATILMIYORUM	KATILMIYORUM	KATILIYORUM	BİRAZ KATILIYORUM	KATILIYORUM
kadın	37	bekar	yok	5-7	spor yöneticiliği	yok	biraz katılıyorum	biraz katılıyorum	KATILMIYORUM	kesinlikle KATILMIYORUM seçenek	biraz katılıyorum	biraz katılıyorum	KATILIYORUM	biraz katılıyorum	KATILIYORUM	KATILIYORUM	biraz katılıyorum	KATILMIYORUM	KATILIYORUM	biraz katılıyorum	KATILIYORUM	biraz katılıyorum	KATILIYORUM	KATILIYORUM	KATILIYORUM	KATILIYORUM	KATILIYORUM	KATILIYORUM	KATILIYORUM	KATILIYORUM	KATILIYORUM	BİRAZ KATILIYORUM	KATILIYORUM	KATILIYORUM	KATILIYORUM	KATILIYORUM	KATILIYORUM	KATILIYORUM	KATILIYORUM	BİRAZ KATILIYORUM	KATILIYORUM	KATILIYORUM	KATILIYORUM	KATILIYORUM	BİRAZ KATILIYORUM	BİRAZ KATILIYORUM	KATILIYORUM	KATILIYORUM	KATILIYORUM
erkek	31	evli	yok	1 yıl ve altı	rekreasyon	yok	KATILMIYORUM	KATILMIYORUM	KATILMIYORUM	KATILIYORUM	KATILIYORUM	KATILIYORUM	KATILMIYORUM	KATILIYORUM	KATILMIYORUM	KATILIYORUM	biraz katılıyorum	KATILIYORUM	KATILMIYORUM	KATILMIYORUM	KATILIYORUM	KATILMIYORUM	KESİNLİKLE KATILIYORUM	KESİNLİKLE KATILIYORUM	KESİNLİKLE KATILIYORUM	KATILIYORUM	BİRAZ KATILIYORUM	KESİNLİKLE KATILIYORUM	BİRAZ KATILIYORUM	KESİNLİKLE KATILIYORUM	KATILIYORUM	BİRAZ KATILIYORUM	KESİNLİKLE KATILIYORUM	KESİNLİKLE KATILIYORUM	KESİNLİKLE KATILIYORUM	KESİNLİKLE KATILIYORUM	BİRAZ KATILIYORUM	KESİNLİKLE KATILIYORUM	BİRAZ KATILIYORUM	KATILMIYORUM	KESİNLİKLE KATILIYORUM	BİRAZ KATILIYORUM	KATILMIYORUM	KATILMIYORUM	KATILMIYORUM	BİRAZ KATILIYORUM	KATILIYORUM	KATILIYORUM	KATILIYORUM
erkek	54	evli	1	17 ve üzeri	diğer	yok	KATILIYORUM	KATILMIYORUM	KATILMIYORUM	KATILMIYORUM	KATILMIYORUM	KATILMIYORUM	KATILIYORUM	KATILMIYORUM	KATILMIYORUM	KATILMIYORUM	kesinlikle KATILMIYORUM seçenek	KATILMIYORUM	KATILMIYORUM	KATILMIYORUM	KATILMIYORUM	KATILMIYORUM	KESİNLİKLE KATILIYORUM	KATILIYORUM	KESİNLİKLE KATILIYORUM	KATILIYORUM	KATILMIYORUM	KATILIYORUM	KATILMIYORUM	KATILIYORUM	KATILIYORUM	KATILMIYORUM	KESİNLİKLE KATILIYORUM	KESİNLİKLE KATILIYORUM	KESİNLİKLE KATILIYORUM	KESİNLİKLE KATILIYORUM	KATILIYORUM	KATILIYORUM	KATILIYORUM	KATILMIYORUM, KATILIYORUM	KATILIYORUM	BİRAZ KATILIYORUM	KESİNLİKLE KATILMIYORUM	BİRAZ KATILIYORUM	BİRAZ KATILIYORUM	BİRAZ KATILIYORUM	KESİNLİKLE KATILIYORUM	KATILMIYORUM	KATILIYORUM
kadın	25	bekar	yok	1 yıl ve altı	diğer	yok	KATILIYORUM	KATILIYORUM	KATILIYORUM	KATILIYORUM	KATILIYORUM	KATILIYORUM	biraz katılıyorum	biraz katılıyorum	KATILIYORUM	biraz katılıyorum	biraz katılıyorum	KATILIYORUM	biraz katılıyorum	KATILIYORUM	KATILIYORUM	KATILIYORUM	KATILIYORUM	KATILIYORUM	KATILIYORUM	KATILIYORUM	KATILIYORUM	KATILIYORUM	KATILIYORUM	KATILIYORUM	KATILIYORUM	KATILIYORUM	KATILIYORUM	KATILIYORUM, KESİNLİKLE KATILIYORUM	KATILIYORUM	KATILIYORUM	KATILIYORUM	KATILIYORUM	BİRAZ KATILIYORUM	KATILIYORUM	KATILIYORUM	KATILIYORUM	KATILIYORUM	KATILIYORUM	KATILIYORUM	KATILIYORUM	KATILIYORUM	KATILIYORUM	KATILIYORUM
erkek	39	bekar	1	1 yıl ve altı	diğer	yok	kesinlikle KATILIYORUM	kesinlikle KATILIYORUM	kesinlikle KATILIYORUM	kesinlikle KATILIYORUM	kesinlikle KATILIYORUM	kesinlikle KATILIYORUM	kesinlikle KATILIYORUM	kesinlikle KATILIYORUM	kesinlikle KATILIYORUM	kesinlikle KATILIYORUM	kesinlikle KATILIYORUM	kesinlikle KATILIYORUM	kesinlikle KATILIYORUM	kesinlikle KATILIYORUM	kesinlikle KATILIYORUM	kesinlikle KATILIYORUM	KESİNLİKLE KATILIYORUM	KESİNLİKLE KATILIYORUM	KESİNLİKLE KATILIYORUM	KESİNLİKLE KATILIYORUM	KESİNLİKLE KATILIYORUM	KESİNLİKLE KATILIYORUM	KESİNLİKLE KATILIYORUM	KESİNLİKLE KATILIYORUM	KESİNLİKLE KATILIYORUM	KESİNLİKLE KATILIYORUM	KESİNLİKLE KATILIYORUM	KESİNLİKLE KATILIYORUM	KESİNLİKLE KATILIYORUM	KESİNLİKLE KATILIYORUM	KESİNLİKLE KATILIYORUM	KESİNLİKLE KATILIYORUM	KESİNLİKLE KATILIYORUM	KESİNLİKLE KATILIYORUM	KESİNLİKLE KATILIYORUM	KESİNLİKLE KATILIYORUM	KESİNLİKLE KATILIYORUM	KESİNLİKLE KATILIYORUM	KESİNLİKLE KATILIYORUM	KESİNLİKLE KATILIYORUM	KESİNLİKLE KATILIYORUM	KESİNLİKLE KATILIYORUM	KESİNLİKLE KATILIYORUM
kadın	29	evli	yok	1 yıl ve altı	diğer	yok	kesinlikle KATILIYORUM	KATILIYORUM	kesinlikle KATILIYORUM	KATILIYORUM	kesinlikle KATILIYORUM	KATILIYORUM	KATILIYORUM	kesinlikle KATILIYORUM	biraz katılıyorum	kesinlikle KATILIYORUM	biraz katılıyorum	KATILIYORUM	kesinlikle KATILIYORUM	kesinlikle KATILIYORUM	kesinlikle KATILIYORUM	KATILIYORUM	KESİNLİKLE KATILIYORUM	KATILIYORUM	KATILIYORUM	KESİNLİKLE KATILIYORUM	BİRAZ KATILIYORUM	KESİNLİKLE KATILIYORUM	BİRAZ KATILIYORUM	KATILIYORUM	KATILIYORUM	KESİNLİKLE KATILIYORUM	KATILIYORUM	KATILIYORUM	KATILIYORUM	KESİNLİKLE KATILIYORUM	BİRAZ KATILIYORUM	KATILIYORUM	KATILIYORUM	KESİNLİKLE KATILIYORUM	KESİNLİKLE KATILIYORUM	KATILIYORUM	KATILIYORUM	KATILIYORUM	KATILIYORUM	KATILIYORUM	KESİNLİKLE KATILIYORUM	KESİNLİKLE KATILIYORUM	KESİNLİKLE KATILIYORUM
erkek	48	evli	1	17 ve üzeri	diğer	yok	KATILMIYORUM	kesinlikle KATILIYORUM	kesinlikle KATILIYORUM	KATILIYORUM	KATILIYORUM	biraz katılıyorum	KATILMIYORUM	biraz katılıyorum	biraz katılıyorum	KATILIYORUM	biraz katılıyorum	KATILIYORUM	biraz katılıyorum	KATILMIYORUM	KATILIYORUM	kesinlikle KATILMIYORUM seçenek	KESİNLİKLE KATILIYORUM	KESİNLİKLE KATILIYORUM	KESİNLİKLE KATILIYORUM	KATILIYORUM	KATILIYORUM	KATILIYORUM	BİRAZ KATILIYORUM	KATILIYORUM	KATILIYORUM	KATILIYORUM	KATILIYORUM	KATILIYORUM	BİRAZ KATILIYORUM	KATILIYORUM	KATILIYORUM	KATILIYORUM	BİRAZ KATILIYORUM	KATILIYORUM	KATILIYORUM	KATILMIYORUM	BİRAZ KATILIYORUM	KATILIYORUM	BİRAZ KATILIYORUM	KATILIYORUM	KATILIYORUM	KATILIYORUM	BİRAZ KATILIYORUM
kadın	49	evli	1	17 ve üzeri	diğer	yok	KATILMIYORUM	KATILMIYORUM	biraz katılıyorum	biraz katılıyorum	biraz katılıyorum	biraz katılıyorum	biraz katılıyorum	KATILIYORUM	biraz katılıyorum	KATILIYORUM	KATILMIYORUM	biraz katılıyorum	biraz katılıyorum	biraz katılıyorum	biraz katılıyorum	KATILIYORUM	KATILIYORUM	KATILIYORUM	KATILIYORUM	KATILIYORUM	KATILIYORUM	KATILIYORUM	KATILIYORUM	KATILIYORUM	KATILIYORUM	KATILIYORUM	KATILIYORUM	KATILIYORUM	KATILIYORUM	KATILIYORUM	KESİNLİKLE KATILIYORUM	KATILIYORUM	KATILIYORUM	KATILIYORUM	KESİNLİKLE KATILIYORUM	KATILIYORUM	KATILMIYORUM	BİRAZ KATILIYORUM	BİRAZ KATILIYORUM	BİRAZ KATILIYORUM	KATILIYORUM	KATILIYORUM	BİRAZ KATILIYORUM
erkek	24	bekar	yok	1 yıl ve altı	spor yöneticiliği	yok	biraz katılıyorum	kesinlikle KATILIYORUM	kesinlikle KATILIYORUM	kesinlikle KATILIYORUM	kesinlikle KATILIYORUM	KATILIYORUM	kesinlikle KATILIYORUM	biraz katılıyorum, kesinlikle KATILIYORUM	KATILIYORUM	kesinlikle KATILIYORUM	kesinlikle KATILIYORUM	kesinlikle KATILIYORUM	kesinlikle KATILIYORUM	kesinlikle KATILIYORUM	kesinlikle KATILIYORUM	biraz katılıyorum	KESİNLİKLE KATILIYORUM	KESİNLİKLE KATILIYORUM	KESİNLİKLE KATILIYORUM	KESİNLİKLE KATILIYORUM	KESİNLİKLE KATILIYORUM	KESİNLİKLE KATILIYORUM	KESİNLİKLE KATILIYORUM	KESİNLİKLE KATILIYORUM	KESİNLİKLE KATILIYORUM	KESİNLİKLE KATILIYORUM	KESİNLİKLE KATILIYORUM	KATILIYORUM, KESİNLİKLE KATILIYORUM	KESİNLİKLE KATILIYORUM	KATILIYORUM	KESİNLİKLE KATILIYORUM	KESİNLİKLE KATILIYORUM	KESİNLİKLE KATILIYORUM	KESİNLİKLE KATILIYORUM	KESİNLİKLE KATILIYORUM	KESİNLİKLE KATILIYORUM	KATILMIYORUM, KESİNLİKLE KATILIYORUM	KESİNLİKLE KATILIYORUM	KESİNLİKLE KATILIYORUM	KESİNLİKLE KATILIYORUM	KESİNLİKLE KATILIYORUM	KESİNLİKLE KATILIYORUM	KESİNLİKLE KATILIYORUM
erkek	35	evli	1	5-7	spor yöneticiliği	yok	KATILIYORUM	KATILIYORUM	KATILIYORUM	KATILIYORUM	biraz katılıyorum	KATILMIYORUM	KATILIYORUM	KATILIYORUM	biraz katılıyorum	KATILIYORUM	biraz katılıyorum	KATILIYORUM	KATILIYORUM	KATILIYORUM	KATILIYORUM	KATILIYORUM	KATILIYORUM	KESİNLİKLE KATILIYORUM	KESİNLİKLE KATILIYORUM	KESİNLİKLE KATILIYORUM	KESİNLİKLE KATILIYORUM	KESİNLİKLE KATILIYORUM	KESİNLİKLE KATILIYORUM	KESİNLİKLE KATILIYORUM	KESİNLİKLE KATILIYORUM	KESİNLİKLE KATILIYORUM	KESİNLİKLE KATILIYORUM	KESİNLİKLE KATILIYORUM	KESİNLİKLE KATILIYORUM	KATILIYORUM	KATILIYORUM	KATILIYORUM	KATILIYORUM	KATILIYORUM	KATILIYORUM	KATILIYORUM	BİRAZ KATILIYORUM	BİRAZ KATILIYORUM	BİRAZ KATILIYORUM	BİRAZ KATILIYORUM	KATILIYORUM	KATILIYORUM	KATILIYORUM
erkek	40	bekar	1	11-13	diğer	yok	biraz katılıyorum	KATILIYORUM	kesinlikle KATILIYORUM	biraz katılıyorum	biraz katılıyorum	kesinlikle KATILIYORUM	kesinlikle KATILIYORUM	kesinlikle KATILIYORUM	kesinlikle KATILIYORUM	biraz katılıyorum	biraz katılıyorum	biraz katılıyorum	KATILIYORUM	biraz katılıyorum	kesinlikle KATILIYORUM	biraz katılıyorum	KESİNLİKLE KATILIYORUM	KATILIYORUM	KESİNLİKLE KATILIYORUM	KESİNLİKLE KATILIYORUM	BİRAZ KATILIYORUM	BİRAZ KATILIYORUM	KESİNLİKLE KATILIYORUM	KESİNLİKLE KATILIYORUM	KESİNLİKLE KATILIYORUM	KESİNLİKLE KATILIYORUM	KESİNLİKLE KATILIYORUM	KESİNLİKLE KATILIYORUM	KESİNLİKLE KATILIYORUM	KESİNLİKLE KATILIYORUM	BİRAZ KATILIYORUM	KATILIYORUM	BİRAZ KATILIYORUM	KESİNLİKLE KATILIYORUM	KESİNLİKLE KATILIYORUM	BİRAZ KATILIYORUM	KESİNLİKLE KATILIYORUM	BİRAZ KATILIYORUM	BİRAZ KATILIYORUM	KESİNLİKLE KATILIYORUM	KESİNLİKLE KATILIYORUM	KESİNLİKLE KATILIYORUM	KESİNLİKLE KATILIYORUM
kadın	40	evli	1	8-10	spor yöneticiliği	yok	KATILIYORUM	KATILIYORUM	KATILIYORUM	KATILIYORUM	KATILIYORUM	KATILIYORUM	biraz katılıyorum	KATILIYORUM	biraz katılıyorum	KATILIYORUM	KATILMIYORUM	KATILIYORUM	biraz katılıyorum	KATILIYORUM	biraz katılıyorum	KATILIYORUM	KATILIYORUM	KATILIYORUM	KATILIYORUM	KATILIYORUM	KATILIYORUM	BİRAZ KATILIYORUM	KATILIYORUM	KATILIYORUM	KATILIYORUM	KATILIYORUM	KATILIYORUM	KATILIYORUM	KATILIYORUM	KATILIYORUM	KATILIYORUM	KATILIYORUM	KATILIYORUM	KATILIYORUM	KATILIYORUM	KATILIYORUM	BİRAZ KATILIYORUM	KATILIYORUM	BİRAZ KATILIYORUM	KATILIYORUM	KATILIYORUM	KATILIYORUM	KATILIYORUM
kadın	37	bekar	1	11-13	diğer	yok	biraz katılıyorum	biraz katılıyorum	biraz katılıyorum	biraz katılıyorum	biraz katılıyorum	KATILMIYORUM	KATILIYORUM	KATILMIYORUM	biraz katılıyorum	biraz katılıyorum	KATILMIYORUM	biraz katılıyorum	biraz katılıyorum	KATILIYORUM	KATILMIYORUM, KATILIYORUM	biraz katılıyorum	KESİNLİKLE KATILIYORUM	KATILIYORUM	KATILIYORUM	KATILIYORUM	BİRAZ KATILIYORUM	KATILIYORUM	KATILIYORUM	KATILIYORUM	KATILIYORUM	KATILIYORUM	KATILMIYORUM, KATILIYORUM	KATILIYORUM	KATILIYORUM	KATILIYORUM	KATILIYORUM	KATILIYORUM	KATILIYORUM	KATILIYORUM	KATILIYORUM	KATILIYORUM	KATILIYORUM	KATILIYORUM	KATILIYORUM	KATILIYORUM	KATILIYORUM	KATILIYORUM	KATILIYORUM
erkek	31	evli	yok	2-4	spor yöneticiliği	yüksek lisans	kesinlikle katılmıyorum	KATILIYORUM	KATILIYORUM	biraz katılıyorum	KATILIYORUM	KATILIYORUM	KATILIYORUM	KATILIYORUM	KATILIYORUM	KATILIYORUM	biraz katılıyorum	biraz katılıyorum	KATILIYORUM	KATILIYORUM	KATILIYORUM	KATILIYORUM	KESİNLİKLE KATILIYORUM	KESİNLİKLE KATILIYORUM	KATILIYORUM	KATILIYORUM	BİRAZ KATILIYORUM	KATILIYORUM	KATILIYORUM	KESİNLİKLE KATILIYORUM	KESİNLİKLE KATILIYORUM	KATILIYORUM	KATILIYORUM	KATILIYORUM	KESİNLİKLE KATILIYORUM	KESİNLİKLE KATILIYORUM	KATILIYORUM	KATILIYORUM	BİRAZ KATILIYORUM	BİRAZ KATILIYORUM	BİRAZ KATILIYORUM	BİRAZ KATILIYORUM	KATILMIYORUM	KATILMIYORUM	KATILMIYORUM	KATILMIYORUM	BİRAZ KATILIYORUM	BİRAZ KATILIYORUM	KATILMIYORUM
kadın	41	bekar	1	11-13	spor yöneticiliği	yüksek lisans	biraz katılıyorum	biraz katılıyorum	biraz katılıyorum	biraz katılıyorum	biraz katılıyorum	biraz katılıyorum	biraz katılıyorum	biraz katılıyorum	biraz katılıyorum	biraz katılıyorum	biraz katılıyorum	biraz katılıyorum	biraz katılıyorum	biraz katılıyorum	biraz katılıyorum	biraz katılıyorum	BİRAZ KATILIYORUM	BİRAZ KATILIYORUM	BİRAZ KATILIYORUM	BİRAZ KATILIYORUM	BİRAZ KATILIYORUM	BİRAZ KATILIYORUM	BİRAZ KATILIYORUM	BİRAZ KATILIYORUM	BİRAZ KATILIYORUM	BİRAZ KATILIYORUM	BİRAZ KATILIYORUM	BİRAZ KATILIYORUM	BİRAZ KATILIYORUM	BİRAZ KATILIYORUM	BİRAZ KATILIYORUM	BİRAZ KATILIYORUM	KATILMIYORUM	KATILIYORUM	KATILIYORUM	BİRAZ KATILIYORUM	BİRAZ KATILIYORUM	KATILMIYORUM	KATILMIYORUM	KATILIYORUM	KATILMIYORUM	KATILIYORUM	KATILIYORUM
erkek	37	evli	1	11-13	spor yöneticiliği	yok	KATILIYORUM	KATILIYORUM	biraz katılıyorum	biraz katılıyorum	KATILIYORUM	biraz katılıyorum	biraz katılıyorum	biraz katılıyorum	KATILIYORUM	biraz katılıyorum	KATILIYORUM	KATILIYORUM	KATILIYORUM	biraz katılıyorum	biraz katılıyorum	biraz katılıyorum	KATILIYORUM	KATILIYORUM	KATILIYORUM	KATILIYORUM	KATILIYORUM	KATILIYORUM	BİRAZ KATILIYORUM	BİRAZ KATILIYORUM	BİRAZ KATILIYORUM	KATILIYORUM	KATILIYORUM	BİRAZ KATILIYORUM	KATILIYORUM	BİRAZ KATILIYORUM	KATILIYORUM	BİRAZ KATILIYORUM	KATILIYORUM	KATILIYORUM	KATILIYORUM	KATILIYORUM	BİRAZ KATILIYORUM	BİRAZ KATILIYORUM	BİRAZ KATILIYORUM	KATILIYORUM	BİRAZ KATILIYORUM	KATILIYORUM	BİRAZ KATILIYORUM
erkek	30	bekar	yok	2-4	antrenörlük	yüksek lisans	kesinlikle KATILMIYORUM seçenek, KATILIYORUM	KATILIYORUM	KATILIYORUM	biraz katılıyorum	biraz katılıyorum	biraz katılıyorum	KATILIYORUM	biraz katılıyorum	kesinlikle KATILIYORUM	kesinlikle KATILIYORUM	kesinlikle KATILMIYORUM seçenek, biraz katılıyorum	KATILMIYORUM	kesinlikle KATILIYORUM	biraz katılıyorum	KATILIYORUM	biraz katılıyorum	KESİNLİKLE KATILIYORUM	KATILIYORUM	KESİNLİKLE KATILIYORUM	KATILIYORUM	BİRAZ KATILIYORUM	KESİNLİKLE KATILIYORUM	BİRAZ KATILIYORUM	KESİNLİKLE KATILIYORUM	KESİNLİKLE KATILIYORUM	KATILIYORUM	BİRAZ KATILIYORUM, KATILIYORUM	KATILIYORUM	KATILIYORUM	KATILIYORUM	KATILIYORUM	BİRAZ KATILIYORUM	KATILIYORUM	KATILIYORUM	KESİNLİKLE KATILIYORUM	KESİNLİKLE KATILIYORUM	KESİNLİKLE KATILIYORUM	KATILIYORUM	BİRAZ KATILIYORUM	KATILIYORUM	KATILIYORUM	KATILIYORUM	BİRAZ KATILIYORUM
kadın	29	bekar	1	2-4	antrenörlük	yok	katılıyorum	kesinlikle KATILIYORUM	kesinlikle KATILIYORUM	kesinlikle KATILIYORUM	kesinlikle KATILIYORUM	kesinlikle KATILIYORUM	kesinlikle KATILIYORUM	kesinlikle KATILIYORUM	kesinlikle KATILIYORUM	kesinlikle KATILIYORUM	kesinlikle KATILIYORUM	kesinlikle KATILIYORUM	kesinlikle KATILIYORUM	kesinlikle KATILIYORUM	KATILIYORUM	kesinlikle KATILIYORUM	KESİNLİKLE KATILIYORUM	KESİNLİKLE KATILIYORUM	KESİNLİKLE KATILIYORUM	KESİNLİKLE KATILIYORUM	KESİNLİKLE KATILIYORUM	KESİNLİKLE KATILIYORUM	KESİNLİKLE KATILIYORUM	KESİNLİKLE KATILIYORUM	KESİNLİKLE KATILIYORUM	KESİNLİKLE KATILIYORUM	KESİNLİKLE KATILIYORUM	KESİNLİKLE KATILIYORUM	KESİNLİKLE KATILIYORUM	KESİNLİKLE KATILIYORUM	KESİNLİKLE KATILIYORUM	KESİNLİKLE KATILIYORUM	KESİNLİKLE KATILIYORUM	KESİNLİKLE KATILIYORUM	KATILIYORUM	KESİNLİKLE KATILIYORUM	KATILMIYORUM	KATILIYORUM	KATILIYORUM	KATILIYORUM	KESİNLİKLE KATILIYORUM	KESİNLİKLE KATILIYORUM	KESİNLİKLE KATILIYORUM
erkek	27	bekar	yok	5-7	spor yöneticiliği	yok	KATILIYORUM	kesinlikle KATILIYORUM	kesinlikle KATILIYORUM	KATILIYORUM	KATILIYORUM	KATILIYORUM	biraz katılıyorum	KATILIYORUM	KATILIYORUM	KATILIYORUM	KATILIYORUM	KATILIYORUM	KATILIYORUM	KATILIYORUM	biraz katılıyorum	KATILIYORUM	KATILIYORUM	KATILIYORUM	KATILIYORUM	KESİNLİKLE KATILIYORUM	KATILIYORUM	KATILIYORUM	KESİNLİKLE KATILIYORUM	KATILIYORUM	KATILIYORUM	KATILIYORUM	KATILIYORUM	KATILIYORUM	KATILIYORUM	KATILIYORUM	KESİNLİKLE KATILIYORUM	KATILIYORUM	KATILIYORUM	KESİNLİKLE KATILIYORUM	KESİNLİKLE KATILIYORUM	KESİNLİKLE KATILIYORUM	KESİNLİKLE KATILIYORUM	KATILIYORUM	BİRAZ KATILIYORUM	KATILIYORUM	KESİNLİKLE KATILIYORUM	KESİNLİKLE KATILIYORUM	KESİNLİKLE KATILIYORUM
kadın	32	bekar	1	2-4	antrenörlük	yok	KATILIYORUM	KATILIYORUM	KATILIYORUM	KATILIYORUM	kesinlikle KATILIYORUM	KATILIYORUM	KATILIYORUM	kesinlikle KATILIYORUM	kesinlikle KATILIYORUM	kesinlikle KATILIYORUM	KATILIYORUM	kesinlikle KATILIYORUM	kesinlikle KATILIYORUM	kesinlikle KATILIYORUM	KATILIYORUM	biraz katılıyorum	KESİNLİKLE KATILIYORUM	KESİNLİKLE KATILIYORUM	KESİNLİKLE KATILIYORUM	KESİNLİKLE KATILIYORUM	KESİNLİKLE KATILIYORUM	KESİNLİKLE KATILIYORUM	KESİNLİKLE KATILIYORUM	KESİNLİKLE KATILIYORUM	KESİNLİKLE KATILIYORUM	KESİNLİKLE KATILIYORUM	KESİNLİKLE KATILIYORUM	KESİNLİKLE KATILIYORUM	KESİNLİKLE KATILIYORUM	KESİNLİKLE KATILIYORUM	KESİNLİKLE KATILIYORUM	KESİNLİKLE KATILIYORUM	KESİNLİKLE KATILIYORUM	KESİNLİKLE KATILIYORUM	KESİNLİKLE KATILIYORUM	KESİNLİKLE KATILIYORUM	KESİNLİKLE KATILIYORUM	KESİNLİKLE KATILIYORUM	KATILIYORUM	KESİNLİKLE KATILIYORUM	KESİNLİKLE KATILIYORUM	KESİNLİKLE KATILIYORUM	KESİNLİKLE KATILIYORUM
erkek	33	evli	2	5-7	spor yönetciliği	yok	KATILIYORUM	KATILIYORUM	KATILIYORUM	KATILIYORUM	KATILIYORUM	KATILIYORUM	KATILIYORUM	KATILIYORUM	KATILIYORUM	KATILMIYORUM	biraz katılıyorum	KATILIYORUM	KATILIYORUM	KATILIYORUM	KATILIYORUM	KATILIYORUM	KATILIYORUM	KATILIYORUM	KATILIYORUM	KATILIYORUM	KATILIYORUM	KATILIYORUM	KATILIYORUM	KATILIYORUM	KATILIYORUM	KATILIYORUM	KATILIYORUM	KATILIYORUM	KATILIYORUM	KATILIYORUM	KATILIYORUM	KATILIYORUM	KATILIYORUM	KATILIYORUM	KATILIYORUM	KATILIYORUM	BİRAZ KATILIYORUM	KATILIYORUM	KATILIYORUM	KATILIYORUM	KATILIYORUM	KESİNLİKLE KATILIYORUM	KATILIYORUM
erkek	41	evli	4 ve daha fazla	8-10	diğer	yok	kesinlikle KATILMIYORUM seçenek	kesinlikle KATILMIYORUM seçenek	KATILIYORUM	biraz katılıyorum	biraz katılıyorum	KATILIYORUM	biraz katılıyorum	KATILMIYORUM	KATILMIYORUM	biraz katılıyorum	biraz katılıyorum	KATILIYORUM	KATILIYORUM	KATILIYORUM	KATILIYORUM	KATILIYORUM	KESİNLİKLE KATILIYORUM	KATILIYORUM	KESİNLİKLE KATILIYORUM	KESİNLİKLE KATILIYORUM	KESİNLİKLE KATILIYORUM	KATILIYORUM	KESİNLİKLE KATILIYORUM	KESİNLİKLE KATILIYORUM	KESİNLİKLE KATILIYORUM	KESİNLİKLE KATILIYORUM	KESİNLİKLE KATILIYORUM	KESİNLİKLE KATILIYORUM	KESİNLİKLE KATILIYORUM	KESİNLİKLE KATILIYORUM	KATILIYORUM	KESİNLİKLE KATILIYORUM	KATILIYORUM	KATILIYORUM	KESİNLİKLE KATILIYORUM	KATILIYORUM	KESİNLİKLE KATILIYORUM	KESİNLİKLE KATILIYORUM	KESİNLİKLE KATILIYORUM	KESİNLİKLE KATILIYORUM	KESİNLİKLE KATILIYORUM	KESİNLİKLE KATILIYORUM	KESİNLİKLE KATILIYORUM
erkek	30	bekar	yok	5-7	spor yöneticiliği	yüksek lisans	KATILIYORUM	KATILIYORUM	KATILIYORUM	KATILIYORUM	KATILIYORUM	biraz katılıyorum	KATILMIYORUM, biraz katılıyorum	biraz katılıyorum	biraz katılıyorum	KATILIYORUM	biraz katılıyorum	biraz katılıyorum	KATILMIYORUM	KATILIYORUM	biraz katılıyorum	biraz katılıyorum	BİRAZ KATILIYORUM	KATILIYORUM	KATILIYORUM	BİRAZ KATILIYORUM	BİRAZ KATILIYORUM	BİRAZ KATILIYORUM	KATILIYORUM	BİRAZ KATILIYORUM	KATILIYORUM	BİRAZ KATILIYORUM	BİRAZ KATILIYORUM	BİRAZ KATILIYORUM	BİRAZ KATILIYORUM	KATILIYORUM	KATILIYORUM	KATILIYORUM	BİRAZ KATILIYORUM	KATILIYORUM	KATILIYORUM	KATILIYORUM	KATILIYORUM	KATILIYORUM	BİRAZ KATILIYORUM	KATILIYORUM	KATILIYORUM	KATILIYORUM	KATILIYORUM
kadın	35	evli	2	11-13	diğer	yok	kesinlikle katılıyorum	KATILIYORUM	KATILIYORUM	KATILIYORUM	KATILIYORUM	KATILIYORUM	KATILIYORUM	KATILIYORUM	KATILIYORUM	KATILIYORUM	KATILIYORUM	KATILIYORUM	KATILIYORUM	KATILIYORUM	KATILIYORUM	KATILIYORUM	KATILIYORUM	KATILIYORUM	KATILIYORUM	KATILIYORUM	KATILIYORUM	KATILIYORUM	KATILIYORUM	KATILIYORUM	KATILIYORUM	KATILIYORUM	KATILIYORUM	KATILIYORUM	KATILIYORUM	KATILIYORUM	KATILIYORUM	KATILIYORUM	KATILIYORUM	KATILIYORUM	KATILIYORUM	KATILIYORUM	KATILIYORUM	KATILIYORUM	KATILIYORUM	KATILIYORUM	KATILIYORUM	KATILIYORUM	KATILIYORUM
erkek	31	evli	yok	5-7	antrenörlük	yüksek lisans	KATILIYORUM	KATILIYORUM	kesinlikle KATILIYORUM	KATILIYORUM, kesinlikle KATILIYORUM	KATILIYORUM	KATILIYORUM	KATILIYORUM	KATILIYORUM	KATILIYORUM	KATILIYORUM	KATILIYORUM, kesinlikle KATILIYORUM	KATILIYORUM	KATILIYORUM	KATILIYORUM	KATILIYORUM	KATILIYORUM	KESİNLİKLE KATILIYORUM	KATILIYORUM	KATILIYORUM	KATILIYORUM	KATILIYORUM	KATILIYORUM	KATILIYORUM	KESİNLİKLE KATILIYORUM	KATILIYORUM	KATILIYORUM	KATILIYORUM	KATILIYORUM	KATILIYORUM	KESİNLİKLE KATILIYORUM	BİRAZ KATILIYORUM	KATILIYORUM	KATILIYORUM	KESİNLİKLE KATILIYORUM	KESİNLİKLE KATILIYORUM	KATILIYORUM	KATILIYORUM	KATILIYORUM	KATILIYORUM	KATILIYORUM	KESİNLİKLE KATILIYORUM	KATILIYORUM	KATILIYORUM
erkek	34	evli	1	2-4	spor yönetciliği	yok	kesinlikle KATILMIYORUM seçenek	biraz katılıyorum	KATILIYORUM	KATILIYORUM	biraz katılıyorum	KATILIYORUM	biraz katılıyorum	biraz katılıyorum	biraz katılıyorum	KATILIYORUM	KATILIYORUM	KATILIYORUM	biraz katılıyorum	biraz katılıyorum	biraz katılıyorum	biraz katılıyorum	KATILIYORUM	KATILIYORUM	BİRAZ KATILIYORUM	KATILIYORUM	BİRAZ KATILIYORUM	BİRAZ KATILIYORUM	BİRAZ KATILIYORUM	KATILIYORUM	KATILIYORUM	BİRAZ KATILIYORUM	KATILIYORUM	KATILIYORUM	BİRAZ KATILIYORUM	BİRAZ KATILIYORUM	BİRAZ KATILIYORUM	BİRAZ KATILIYORUM	BİRAZ KATILIYORUM	KATILIYORUM	KATILIYORUM	BİRAZ KATILIYORUM	BİRAZ KATILIYORUM	KATILIYORUM	BİRAZ KATILIYORUM	KATILIYORUM	KATILIYORUM	BİRAZ KATILIYORUM	KATILIYORUM
kadın	35	evli	1	2-4	diğer	yok	katılıyorum	KATILIYORUM	KATILIYORUM	KATILIYORUM	KATILIYORUM	KATILIYORUM	KATILIYORUM	KATILIYORUM	KATILIYORUM	KATILIYORUM	KATILIYORUM	KATILIYORUM	KATILIYORUM	KATILIYORUM	KATILIYORUM	KATILIYORUM	KATILIYORUM	KATILIYORUM	KATILIYORUM	KATILIYORUM	KATILIYORUM	KATILIYORUM	KATILIYORUM	KATILIYORUM	KATILIYORUM	BİRAZ KATILIYORUM	KATILIYORUM	KATILIYORUM	KATILIYORUM	KATILIYORUM	KATILIYORUM	KATILIYORUM	KATILIYORUM	KATILIYORUM	BİRAZ KATILIYORUM	KESİNLİKLE KATILIYORUM	KESİNLİKLE KATILMIYORUM	KATILIYORUM	BİRAZ KATILIYORUM	KATILIYORUM	KATILIYORUM	KATILIYORUM	KATILIYORUM
kadın	34	evli	yok	5-7	diğer	yok	kesinlikle KATILIYORUM	kesinlikle KATILIYORUM	kesinlikle KATILIYORUM	kesinlikle KATILIYORUM	kesinlikle KATILIYORUM	kesinlikle KATILIYORUM	kesinlikle KATILIYORUM	kesinlikle KATILIYORUM	kesinlikle KATILIYORUM	kesinlikle KATILIYORUM	kesinlikle KATILIYORUM	kesinlikle KATILIYORUM	kesinlikle KATILIYORUM	kesinlikle KATILIYORUM	kesinlikle KATILIYORUM	kesinlikle KATILIYORUM	KESİNLİKLE KATILIYORUM	KESİNLİKLE KATILIYORUM	KESİNLİKLE KATILIYORUM	KESİNLİKLE KATILIYORUM	KESİNLİKLE KATILIYORUM	KESİNLİKLE KATILIYORUM	KESİNLİKLE KATILIYORUM	KESİNLİKLE KATILIYORUM	KESİNLİKLE KATILIYORUM	KESİNLİKLE KATILIYORUM	KESİNLİKLE KATILIYORUM	KESİNLİKLE KATILIYORUM	KESİNLİKLE KATILIYORUM	KESİNLİKLE KATILIYORUM	KESİNLİKLE KATILIYORUM	KESİNLİKLE KATILIYORUM	KESİNLİKLE KATILIYORUM	KESİNLİKLE KATILIYORUM	KESİNLİKLE KATILIYORUM	KESİNLİKLE KATILIYORUM	KATILMIYORUM	KESİNLİKLE KATILIYORUM	KESİNLİKLE KATILIYORUM	KESİNLİKLE KATILIYORUM	KESİNLİKLE KATILIYORUM	KESİNLİKLE KATILIYORUM	KATILMIYORUM
erkek	35	bekar	yok	2-4	diğer	yok	kesinlikle KATILIYORUM	kesinlikle KATILIYORUM	kesinlikle KATILIYORUM	kesinlikle KATILIYORUM	kesinlikle KATILIYORUM	kesinlikle KATILIYORUM	kesinlikle KATILIYORUM	kesinlikle KATILIYORUM	kesinlikle KATILIYORUM	kesinlikle KATILIYORUM	kesinlikle KATILIYORUM	kesinlikle KATILIYORUM	kesinlikle KATILIYORUM	kesinlikle KATILIYORUM	kesinlikle KATILIYORUM	kesinlikle KATILIYORUM	KESİNLİKLE KATILIYORUM	KESİNLİKLE KATILIYORUM	KESİNLİKLE KATILIYORUM	KESİNLİKLE KATILIYORUM	KESİNLİKLE KATILIYORUM	KESİNLİKLE KATILIYORUM	KESİNLİKLE KATILIYORUM	KESİNLİKLE KATILIYORUM	KESİNLİKLE KATILIYORUM	KESİNLİKLE KATILIYORUM	KESİNLİKLE KATILIYORUM	KESİNLİKLE KATILIYORUM	KESİNLİKLE KATILIYORUM	KESİNLİKLE KATILIYORUM	KESİNLİKLE KATILIYORUM	KESİNLİKLE KATILIYORUM	KESİNLİKLE KATILIYORUM	KESİNLİKLE KATILIYORUM	KESİNLİKLE KATILIYORUM	KESİNLİKLE KATILIYORUM	KESİNLİKLE KATILIYORUM	KESİNLİKLE KATILIYORUM	KESİNLİKLE KATILIYORUM	KESİNLİKLE KATILIYORUM	KESİNLİKLE KATILIYORUM	KESİNLİKLE KATILIYORUM	KESİNLİKLE KATILIYORUM
erkek	36	evli	1	11-13	diğer	yok	KATILIYORUM	KATILIYORUM	KATILIYORUM	KATILIYORUM	KATILIYORUM	KATILIYORUM	biraz katılıyorum	KATILIYORUM	KATILIYORUM	KATILIYORUM	KATILIYORUM	KATILIYORUM	KATILIYORUM	KATILIYORUM	KATILIYORUM	KATILIYORUM	KATILIYORUM	KATILIYORUM	KATILIYORUM	KATILIYORUM	KATILIYORUM	KATILIYORUM	KATILIYORUM	KATILIYORUM	KATILIYORUM	KATILIYORUM	KATILIYORUM	KATILIYORUM	KATILIYORUM	KATILIYORUM	KATILIYORUM	KATILIYORUM	KATILIYORUM	KATILIYORUM	KATILIYORUM	KATILIYORUM	KATILMIYORUM	KATILIYORUM	KATILIYORUM	KATILIYORUM	KATILIYORUM	KATILIYORUM	KATILIYORUM
erkek	32	bekar	yok	1 yıl ve altı	diğer	yok	kesinlikle KATILIYORUM	kesinlikle KATILIYORUM	kesinlikle KATILIYORUM	kesinlikle KATILIYORUM	kesinlikle KATILIYORUM	kesinlikle KATILIYORUM	kesinlikle KATILIYORUM	kesinlikle KATILIYORUM	kesinlikle KATILIYORUM	kesinlikle KATILIYORUM	kesinlikle KATILIYORUM	kesinlikle KATILIYORUM	kesinlikle KATILIYORUM	kesinlikle KATILIYORUM	kesinlikle KATILIYORUM	kesinlikle KATILIYORUM	KESİNLİKLE KATILIYORUM	KESİNLİKLE KATILIYORUM	KESİNLİKLE KATILIYORUM	KESİNLİKLE KATILIYORUM	KESİNLİKLE KATILIYORUM	KESİNLİKLE KATILIYORUM	KESİNLİKLE KATILIYORUM	KESİNLİKLE KATILIYORUM	KESİNLİKLE KATILIYORUM	KESİNLİKLE KATILIYORUM	KESİNLİKLE KATILIYORUM	KESİNLİKLE KATILIYORUM	KESİNLİKLE KATILIYORUM	KESİNLİKLE KATILIYORUM	KESİNLİKLE KATILIYORUM	KESİNLİKLE KATILIYORUM	KESİNLİKLE KATILIYORUM	KESİNLİKLE KATILIYORUM	KESİNLİKLE KATILIYORUM	KESİNLİKLE KATILIYORUM	KESİNLİKLE KATILIYORUM	KESİNLİKLE KATILIYORUM	KESİNLİKLE KATILIYORUM	KESİNLİKLE KATILIYORUM	KESİNLİKLE KATILIYORUM	KESİNLİKLE KATILIYORUM	KESİNLİKLE KATILIYORUM
erkek	38	evli	yok	11-13	spor yöneticiliği	yok	KATILIYORUM	KATILIYORUM	biraz katılıyorum	KATILIYORUM	KATILIYORUM	KATILIYORUM	KATILIYORUM	KATILIYORUM	biraz katılıyorum	KATILIYORUM	KATILIYORUM	KATILIYORUM	KATILIYORUM	KATILIYORUM	KATILIYORUM	KATILIYORUM	KATILIYORUM	KATILIYORUM	KATILIYORUM	KATILIYORUM	KATILIYORUM	KATILIYORUM	BİRAZ KATILIYORUM	KATILIYORUM	KATILIYORUM	KATILIYORUM	KATILIYORUM	KATILIYORUM	KATILIYORUM	KATILIYORUM	KATILIYORUM	KATILIYORUM	BİRAZ KATILIYORUM	KATILIYORUM	KATILIYORUM	KATILIYORUM	KATILMIYORUM	KATILIYORUM	KATILIYORUM	KATILIYORUM	KATILIYORUM	KATILIYORUM	KATILIYORUM
erkek	30	bekar	yok	14-16	antrenörlük	yok	KATILIYORUM	KATILIYORUM	KATILIYORUM	kesinlikle KATILIYORUM	kesinlikle KATILIYORUM	kesinlikle KATILIYORUM	kesinlikle KATILIYORUM	KATILIYORUM	KATILIYORUM	KATILIYORUM	KATILIYORUM	KATILIYORUM	KATILIYORUM	KATILIYORUM	kesinlikle KATILIYORUM	KATILIYORUM	KATILIYORUM	KATILIYORUM	KATILIYORUM	KATILIYORUM	KATILIYORUM	KESİNLİKLE KATILIYORUM	KESİNLİKLE KATILIYORUM	KESİNLİKLE KATILIYORUM	KESİNLİKLE KATILIYORUM	BİRAZ KATILIYORUM	KATILIYORUM	KATILIYORUM	KATILIYORUM	KATILIYORUM	BİRAZ KATILIYORUM	KATILIYORUM	KATILIYORUM	KESİNLİKLE KATILIYORUM	KESİNLİKLE KATILIYORUM	KESİNLİKLE KATILIYORUM	KESİNLİKLE KATILIYORUM	KESİNLİKLE KATILIYORUM	BİRAZ KATILIYORUM	KATILIYORUM	KATILIYORUM	KATILIYORUM	KATILIYORUM
kadın	35	evli	1	8-10	rekreasyon	yok	KATILIYORUM	KATILIYORUM	KATILIYORUM	KATILIYORUM	KATILIYORUM	kesinlikle KATILIYORUM	KATILIYORUM	KATILIYORUM	KATILIYORUM	KATILIYORUM	KATILIYORUM	KATILIYORUM	KATILIYORUM	biraz katılıyorum	KATILIYORUM	KATILIYORUM	KATILIYORUM	KATILIYORUM	BİRAZ KATILIYORUM	KATILIYORUM	KATILIYORUM	KATILIYORUM	KATILIYORUM	KATILIYORUM	KATILIYORUM	KATILIYORUM	KATILIYORUM	BİRAZ KATILIYORUM	KATILIYORUM	KATILIYORUM	KATILIYORUM	KATILIYORUM	KATILIYORUM	KATILIYORUM	KATILIYORUM	KATILIYORUM	KATILMIYORUM	KATILIYORUM	BİRAZ KATILIYORUM	KATILIYORUM	KATILIYORUM	BİRAZ KATILIYORUM	KATILIYORUM
erkek	41	evli	3	11-13	spor yöneticiliği	yok	KATILMIYORUM	KATILIYORUM	kesinlikle KATILMIYORUM seçenek	KATILMIYORUM	biraz katılıyorum	kesinlikle KATILMIYORUM seçenek	biraz katılıyorum	biraz katılıyorum	KATILMIYORUM	biraz katılıyorum	KATILIYORUM	biraz katılıyorum	KATILIYORUM	KATILIYORUM	biraz katılıyorum	biraz katılıyorum	KESİNLİKLE KATILIYORUM	KATILIYORUM	KATILIYORUM	KESİNLİKLE KATILIYORUM	BİRAZ KATILIYORUM	KATILIYORUM	BİRAZ KATILIYORUM	KATILIYORUM	KESİNLİKLE KATILIYORUM	KATILIYORUM	KATILIYORUM	KESİNLİKLE KATILIYORUM	KESİNLİKLE KATILIYORUM	KESİNLİKLE KATILIYORUM	KATILIYORUM	KATILIYORUM	BİRAZ KATILIYORUM	BİRAZ KATILIYORUM	KESİNLİKLE KATILIYORUM	KATILIYORUM	BİRAZ KATILIYORUM	KATILIYORUM	BİRAZ KATILIYORUM, KATILIYORUM	BİRAZ KATILIYORUM	KATILIYORUM	KATILIYORUM	KATILIYORUM
erkek	33	bekar	yok	5-7	antrenörlük	yok	KATILIYORUM	KATILIYORUM	KATILIYORUM	KATILIYORUM	KATILIYORUM	KATILIYORUM	KATILIYORUM	KATILIYORUM	KATILIYORUM	biraz katılıyorum	biraz katılıyorum	biraz katılıyorum, KATILIYORUM	biraz katılıyorum	biraz katılıyorum	biraz katılıyorum	KATILMIYORUM	KATILIYORUM	KATILIYORUM	KATILIYORUM	KATILIYORUM	KATILIYORUM	BİRAZ KATILIYORUM	BİRAZ KATILIYORUM	BİRAZ KATILIYORUM	BİRAZ KATILIYORUM	BİRAZ KATILIYORUM	BİRAZ KATILIYORUM	KATILIYORUM	KATILIYORUM	KATILIYORUM	KATILIYORUM	KATILIYORUM	KATILIYORUM	KATILIYORUM	KATILIYORUM	BİRAZ KATILIYORUM	KATILIYORUM	BİRAZ KATILIYORUM	BİRAZ KATILIYORUM	BİRAZ KATILIYORUM	KATILIYORUM	BİRAZ KATILIYORUM	KATILIYORUM
kadın	34	bekar	yok	2-4	spor yöneticiliği	yüksek lisans	biraz katılıyorum	biraz katılıyorum	KATILIYORUM	biraz katılıyorum	biraz katılıyorum	biraz katılıyorum	biraz katılıyorum	biraz katılıyorum	biraz katılıyorum	biraz katılıyorum	biraz katılıyorum	biraz katılıyorum	biraz katılıyorum	biraz katılıyorum	biraz katılıyorum	biraz katılıyorum	KATILIYORUM	KATILIYORUM	KATILIYORUM	KATILIYORUM	KATILIYORUM	KATILIYORUM	KATILIYORUM	KATILIYORUM	KATILIYORUM	KATILIYORUM	KATILIYORUM	BİRAZ KATILIYORUM	BİRAZ KATILIYORUM	BİRAZ KATILIYORUM	KATILIYORUM	KATILIYORUM	BİRAZ KATILIYORUM	KATILIYORUM	KATILIYORUM	BİRAZ KATILIYORUM	BİRAZ KATILIYORUM	KATILIYORUM	KATILIYORUM	KATILIYORUM	BİRAZ KATILIYORUM	KATILIYORUM	KATILIYORUM
kadın	31	evli	2	2-4	diğer	yok	kesinlikle KATILMIYORUM seçenek	biraz katılıyorum	biraz katılıyorum	biraz katılıyorum	biraz katılıyorum	KATILMIYORUM	biraz katılıyorum	KATILMIYORUM	KATILMIYORUM	KATILMIYORUM	biraz katılıyorum	biraz katılıyorum	KATILIYORUM	KATILMIYORUM	KATILMIYORUM	KATILMIYORUM	KATILIYORUM	KESİNLİKLE KATILIYORUM	KESİNLİKLE KATILIYORUM	KATILIYORUM	KATILMIYORUM	KATILIYORUM	KATILIYORUM	KATILIYORUM	KATILIYORUM	KATILIYORUM	KATILIYORUM	KATILIYORUM	KATILIYORUM	KATILIYORUM	KATILIYORUM	KATILMIYORUM	KATILIYORUM	KATILIYORUM	KATILMIYORUM	KATILIYORUM	KATILMIYORUM	BİRAZ KATILIYORUM	KATILMIYORUM	KATILMIYORUM	KATILIYORUM	KATILMIYORUM	KATILMIYORUM
kadın	32	bekar	yok	1 yıl ve altı	diğer	yok	KATILMIYORUM	KATILIYORUM	biraz katılıyorum	KATILIYORUM	KATILIYORUM	KATILIYORUM	KATILIYORUM	biraz katılıyorum	KATILIYORUM	KATILIYORUM	biraz katılıyorum	KATILIYORUM	KATILIYORUM	KATILIYORUM	biraz katılıyorum	KATILIYORUM	KATILIYORUM	KATILIYORUM	KATILIYORUM	KATILIYORUM	KATILMIYORUM	BİRAZ KATILIYORUM	KATILMIYORUM	BİRAZ KATILIYORUM	KATILIYORUM	BİRAZ KATILIYORUM	KATILIYORUM	KATILIYORUM	KATILIYORUM	KATILIYORUM	KATILMIYORUM	KATILMIYORUM	KATILMIYORUM	BİRAZ KATILIYORUM	KATILMIYORUM	KATILMIYORUM	KATILMIYORUM	KATILMIYORUM	KATILMIYORUM	KATILMIYORUM	BİRAZ KATILIYORUM	KATILMIYORUM	KATILMIYORUM
kadın	25	evli	yok	1 yıl ve altı	diğer	yok	KATILMIYORUM	biraz katılıyorum	KATILIYORUM	KATILIYORUM	KATILMIYORUM	KATILMIYORUM	KATILMIYORUM	KATILIYORUM	KATILMIYORUM	KATILIYORUM	KATILMIYORUM	biraz katılıyorum	KATILIYORUM	KATILIYORUM	biraz katılıyorum	KATILMIYORUM	KATILIYORUM	KATILIYORUM	KATILIYORUM	KATILIYORUM	KESİNLİKLE KATILMIYORUM	KESİNLİKLE KATILIYORUM	KESİNLİKLE KATILMIYORUM	KATILIYORUM	KATILIYORUM	KATILIYORUM	KESİNLİKLE KATILIYORUM	BİRAZ KATILIYORUM	BİRAZ KATILIYORUM	KATILIYORUM	KESİNLİKLE KATILMIYORUM	KATILMIYORUM	KESİNLİKLE KATILMIYORUM	KESİNLİKLE KATILMIYORUM	KESİNLİKLE KATILMIYORUM	BİRAZ KATILIYORUM	KESİNLİKLE KATILMIYORUM	KATILMIYORUM	KATILMIYORUM	KATILMIYORUM	KESİNLİKLE KATILMIYORUM	KATILIYORUM	KATILMIYORUM
kadın	24	bekar	yok	1 yıl ve altı	antrenörlük, diğer	yok	biraz katılıyorum	biraz katılıyorum	biraz katılıyorum	biraz katılıyorum	biraz katılıyorum	biraz katılıyorum	biraz katılıyorum	biraz katılıyorum	biraz katılıyorum	biraz katılıyorum	biraz katılıyorum	biraz katılıyorum	biraz katılıyorum	biraz katılıyorum	biraz katılıyorum	biraz katılıyorum	BİRAZ KATILIYORUM	BİRAZ KATILIYORUM	BİRAZ KATILIYORUM	BİRAZ KATILIYORUM	BİRAZ KATILIYORUM	BİRAZ KATILIYORUM	BİRAZ KATILIYORUM	BİRAZ KATILIYORUM	BİRAZ KATILIYORUM	BİRAZ KATILIYORUM	BİRAZ KATILIYORUM	BİRAZ KATILIYORUM	BİRAZ KATILIYORUM	BİRAZ KATILIYORUM	BİRAZ KATILIYORUM	BİRAZ KATILIYORUM	BİRAZ KATILIYORUM	BİRAZ KATILIYORUM	BİRAZ KATILIYORUM	BİRAZ KATILIYORUM	BİRAZ KATILIYORUM	BİRAZ KATILIYORUM	BİRAZ KATILIYORUM	BİRAZ KATILIYORUM	BİRAZ KATILIYORUM	BİRAZ KATILIYORUM	BİRAZ KATILIYORUM
kadın	35	evli	1	5-7	diğer	yok	KATILIYORUM	KATILIYORUM	KATILIYORUM	biraz katılıyorum	biraz katılıyorum	biraz katılıyorum	kesinlikle KATILIYORUM	biraz katılıyorum	biraz katılıyorum	KATILIYORUM	biraz katılıyorum	biraz katılıyorum	KATILIYORUM	KATILIYORUM	KATILIYORUM	KATILIYORUM	KESİNLİKLE KATILIYORUM	KATILIYORUM	KESİNLİKLE KATILIYORUM	KATILIYORUM	KATILIYORUM	KATILIYORUM	KATILIYORUM	KATILIYORUM	KATILIYORUM	BİRAZ KATILIYORUM	KATILIYORUM	KATILIYORUM	KATILIYORUM	KATILIYORUM	KATILIYORUM	KATILIYORUM	KATILIYORUM	KATILIYORUM	KATILIYORUM	KESİNLİKLE KATILIYORUM	KATILIYORUM	KESİNLİKLE KATILIYORUM	BİRAZ KATILIYORUM	KATILIYORUM	KATILIYORUM	KATILIYORUM	KATILIYORUM
kadın	31	bekar	yok	8-10	diğer	yok	KATILIYORUM	biraz katılıyorum	biraz katılıyorum	biraz katılıyorum	biraz katılıyorum	biraz katılıyorum	biraz katılıyorum	biraz katılıyorum	biraz katılıyorum	biraz katılıyorum	biraz katılıyorum	biraz katılıyorum	biraz katılıyorum	biraz katılıyorum	biraz katılıyorum	biraz katılıyorum	BİRAZ KATILIYORUM	BİRAZ KATILIYORUM	BİRAZ KATILIYORUM	BİRAZ KATILIYORUM	BİRAZ KATILIYORUM	BİRAZ KATILIYORUM	BİRAZ KATILIYORUM	BİRAZ KATILIYORUM	BİRAZ KATILIYORUM	BİRAZ KATILIYORUM	BİRAZ KATILIYORUM	BİRAZ KATILIYORUM	BİRAZ KATILIYORUM	BİRAZ KATILIYORUM	BİRAZ KATILIYORUM	BİRAZ KATILIYORUM	BİRAZ KATILIYORUM	BİRAZ KATILIYORUM	BİRAZ KATILIYORUM	BİRAZ KATILIYORUM	BİRAZ KATILIYORUM	BİRAZ KATILIYORUM	BİRAZ KATILIYORUM	BİRAZ KATILIYORUM	BİRAZ KATILIYORUM	BİRAZ KATILIYORUM	BİRAZ KATILIYORUM
kadın	43	bekar	yok	14-16	spor yöneticiliği	yok	kesinlikle KATILMIYORUM seçenek	KATILIYORUM	KATILIYORUM	KATILIYORUM	KATILIYORUM	biraz katılıyorum	KATILIYORUM	KATILIYORUM	KATILIYORUM	KATILIYORUM	KATILMIYORUM	KATILIYORUM	KATILIYORUM	KATILIYORUM	biraz katılıyorum	KATILMIYORUM	KESİNLİKLE KATILIYORUM	KESİNLİKLE KATILIYORUM	KESİNLİKLE KATILIYORUM	KESİNLİKLE KATILIYORUM	KESİNLİKLE KATILIYORUM	KESİNLİKLE KATILIYORUM	KATILIYORUM	KESİNLİKLE KATILIYORUM	KESİNLİKLE KATILIYORUM	KESİNLİKLE KATILIYORUM	KESİNLİKLE KATILIYORUM	KATILIYORUM	KATILIYORUM	KESİNLİKLE KATILIYORUM	BİRAZ KATILIYORUM	KATILIYORUM	KESİNLİKLE KATILIYORUM	KATILIYORUM	KESİNLİKLE KATILIYORUM	KESİNLİKLE KATILIYORUM	KATILMIYORUM	KATILIYORUM	KATILIYORUM	KATILIYORUM	KESİNLİKLE KATILIYORUM	KESİNLİKLE KATILIYORUM	KESİNLİKLE KATILIYORUM
kadın	45	evli	1	17 ve üzeri	diğer	yüksek lisans	KATILIYORUM	KATILIYORUM	KATILIYORUM	KATILIYORUM	KATILIYORUM	KATILIYORUM	KATILIYORUM	KATILIYORUM	KATILIYORUM	KATILIYORUM	biraz katılıyorum, KATILIYORUM	KATILIYORUM	KATILIYORUM	KATILIYORUM	kesinlikle KATILIYORUM	biraz katılıyorum	KESİNLİKLE KATILIYORUM	KESİNLİKLE KATILIYORUM	KESİNLİKLE KATILIYORUM	KATILIYORUM	KATILIYORUM	KATILIYORUM	KATILIYORUM	KESİNLİKLE KATILIYORUM	KESİNLİKLE KATILIYORUM	KATILIYORUM	KATILIYORUM	KESİNLİKLE KATILIYORUM	KATILIYORUM	KATILIYORUM	KATILIYORUM	KESİNLİKLE KATILIYORUM	KATILIYORUM	KESİNLİKLE KATILIYORUM	KESİNLİKLE KATILIYORUM	KESİNLİKLE KATILIYORUM	KESİNLİKLE KATILIYORUM	KESİNLİKLE KATILIYORUM	KATILIYORUM	KESİNLİKLE KATILIYORUM	KESİNLİKLE KATILIYORUM	KESİNLİKLE KATILIYORUM	KESİNLİKLE KATILIYORUM
kadın	29	evli	yok	2-4	antrenörlük	yok	KATILMIYORUM	KATILMIYORUM	KATILMIYORUM	KATILMIYORUM	KATILMIYORUM	KATILMIYORUM	KATILMIYORUM	KATILMIYORUM	kesinlikle KATILMIYORUM seçenek	KATILMIYORUM	KATILIYORUM	KATILMIYORUM	KATILMIYORUM	kesinlikle KATILMIYORUM seçenek	KATILMIYORUM	KATILMIYORUM	KATILIYORUM	KATILIYORUM	KATILIYORUM	KATILIYORUM	KATILMIYORUM	KATILIYORUM	KATILMIYORUM	KATILIYORUM	KATILIYORUM	BİRAZ KATILIYORUM	KATILMIYORUM	KATILIYORUM	KATILIYORUM	KATILIYORUM	KATILMIYORUM	KATILMIYORUM	KATILMIYORUM	BİRAZ KATILIYORUM	KATILMIYORUM	KATILMIYORUM	KATILMIYORUM	KATILMIYORUM	KATILMIYORUM	KATILMIYORUM	BİRAZ KATILIYORUM	KATILIYORUM	KATILMIYORUM
kadın	28	bekar	yok	2-4	diğer	yüksek lisans	kesinlikle KATILMIYORUM seçenek	KATILMIYORUM	KATILMIYORUM	biraz katılıyorum	biraz katılıyorum	kesinlikle KATILMIYORUM seçenek	KATILIYORUM	kesinlikle KATILMIYORUM seçenek	KATILMIYORUM	biraz katılıyorum	KATILMIYORUM	KATILMIYORUM	KATILMIYORUM	KATILMIYORUM	KATILMIYORUM	KATILMIYORUM	KATILIYORUM	BİRAZ KATILIYORUM	BİRAZ KATILIYORUM	KATILIYORUM	KATILMIYORUM, KESİNLİKLE KATILIYORUM	KATILIYORUM	BİRAZ KATILIYORUM	BİRAZ KATILIYORUM	KATILIYORUM	KATILMIYORUM, BİRAZ KATILIYORUM	KATILIYORUM	BİRAZ KATILIYORUM	BİRAZ KATILIYORUM	BİRAZ KATILIYORUM	BİRAZ KATILIYORUM	BİRAZ KATILIYORUM	KATILMIYORUM	KATILIYORUM	KATILMIYORUM	KATILMIYORUM	KATILMIYORUM	BİRAZ KATILIYORUM	KATILMIYORUM	BİRAZ KATILIYORUM	BİRAZ KATILIYORUM	BİRAZ KATILIYORUM	BİRAZ KATILIYORUM
kadın	31	evli	1	2-4	spor yöneticiliği	yok	KATILIYORUM	biraz katılıyorum	biraz katılıyorum	biraz katılıyorum	biraz katılıyorum	kesinlikle KATILIYORUM	KATILIYORUM	biraz katılıyorum	KATILIYORUM	biraz katılıyorum	biraz katılıyorum	biraz katılıyorum	biraz katılıyorum	biraz katılıyorum	kesinlikle KATILIYORUM	kesinlikle KATILIYORUM	KATILIYORUM	BİRAZ KATILIYORUM	KATILIYORUM	KESİNLİKLE KATILIYORUM	KATILIYORUM	KATILMIYORUM	KATILIYORUM	BİRAZ KATILIYORUM	BİRAZ KATILIYORUM, KESİNLİKLE KATILIYORUM	BİRAZ KATILIYORUM, KESİNLİKLE KATILIYORUM	KESİNLİKLE KATILIYORUM	BİRAZ KATILIYORUM	KATILIYORUM	KATILIYORUM	KESİNLİKLE KATILIYORUM	KATILIYORUM	KATILIYORUM	KATILIYORUM	KATILIYORUM	BİRAZ KATILIYORUM	BİRAZ KATILIYORUM	KATILIYORUM	KESİNLİKLE KATILMIYORUM	BİRAZ KATILIYORUM	KATILIYORUM	KATILIYORUM	BİRAZ KATILIYORUM
kadın	48	bekar	1	17 ve üzeri	diğer	yok	kesinlikle KATILMIYORUM seçenek	KATILMIYORUM	KATILMIYORUM	KATILMIYORUM	KATILMIYORUM	KATILMIYORUM	KATILIYORUM	KATILMIYORUM	KATILMIYORUM	KATILMIYORUM	KATILMIYORUM	KATILMIYORUM	biraz katılıyorum	KATILMIYORUM	KATILMIYORUM	KATILMIYORUM	KATILIYORUM	KATILIYORUM	KESİNLİKLE KATILIYORUM	KESİNLİKLE KATILIYORUM	KATILIYORUM	KATILIYORUM	KESİNLİKLE KATILIYORUM	KESİNLİKLE KATILIYORUM	KATILIYORUM	KATILIYORUM	KESİNLİKLE KATILIYORUM	KESİNLİKLE KATILIYORUM	KESİNLİKLE KATILIYORUM	KESİNLİKLE KATILIYORUM	KESİNLİKLE KATILMIYORUM	KESİNLİKLE KATILIYORUM	KESİNLİKLE KATILIYORUM	KESİNLİKLE KATILIYORUM	KESİNLİKLE KATILIYORUM	KESİNLİKLE KATILIYORUM	KATILIYORUM	KATILIYORUM	KATILIYORUM	KATILIYORUM	KATILIYORUM	KATILIYORUM	BİRAZ KATILIYORUM
erkek	48	evli	3	14-16	diğer	yok	KATILIYORUM	KATILIYORUM	KATILIYORUM	KATILIYORUM	KATILIYORUM	KATILIYORUM	KATILIYORUM	KATILIYORUM	KATILIYORUM	biraz katılıyorum	KATILIYORUM	KATILIYORUM	KATILIYORUM	biraz katılıyorum	KATILIYORUM	KATILMIYORUM	KESİNLİKLE KATILIYORUM	KESİNLİKLE KATILIYORUM	KESİNLİKLE KATILIYORUM	KESİNLİKLE KATILIYORUM	KATILMIYORUM	KATILIYORUM	BİRAZ KATILIYORUM	KATILIYORUM	KATILIYORUM	KATILIYORUM	KATILIYORUM	KATILIYORUM	KATILIYORUM	KATILIYORUM	KATILIYORUM	BİRAZ KATILIYORUM	KATILIYORUM	BİRAZ KATILIYORUM	KATILIYORUM	KATILIYORUM	KATILMIYORUM	KATILMIYORUM	KATILMIYORUM	BİRAZ KATILIYORUM	KATILIYORUM	KATILIYORUM	KATILIYORUM
erkek	38	bekar	yok	5-7	spor yöneticiliği	yüksek lisans	kesinlikle KATILIYORUM	KATILIYORUM	KATILIYORUM	KATILIYORUM	KATILIYORUM	KATILIYORUM	KATILIYORUM	KATILIYORUM	biraz katılıyorum	KATILMIYORUM	biraz katılıyorum	biraz katılıyorum	biraz katılıyorum	KATILIYORUM	KATILIYORUM	KATILIYORUM	KATILIYORUM	BİRAZ KATILIYORUM	KATILIYORUM	KESİNLİKLE KATILIYORUM	BİRAZ KATILIYORUM	KATILIYORUM	KATILIYORUM	KATILIYORUM	KATILIYORUM	KATILIYORUM	KATILIYORUM	KATILIYORUM	KATILIYORUM	KATILIYORUM	KATILIYORUM	KATILIYORUM	KATILIYORUM	KATILIYORUM	KATILIYORUM	KATILIYORUM	KESİNLİKLE KATILIYORUM	KATILIYORUM	KESİNLİKLE KATILIYORUM	KESİNLİKLE KATILIYORUM	KESİNLİKLE KATILIYORUM	KESİNLİKLE KATILIYORUM	KESİNLİKLE KATILIYORUM
kadın	31	evli	2	1 yıl ve altı	diğer	yok	KATILIYORUM	KATILIYORUM	KATILIYORUM	KATILIYORUM	KATILIYORUM	KATILIYORUM	biraz katılıyorum	KATILIYORUM	KATILIYORUM	KATILIYORUM	KATILIYORUM	KATILIYORUM	KATILIYORUM	KATILIYORUM	KATILIYORUM	KATILIYORUM	KESİNLİKLE KATILIYORUM	KATILIYORUM	KATILIYORUM	KATILIYORUM	BİRAZ KATILIYORUM	KATILIYORUM	KATILIYORUM	KATILIYORUM	KATILIYORUM	KATILIYORUM	KATILIYORUM	KATILIYORUM	KATILIYORUM	KATILIYORUM	BİRAZ KATILIYORUM	KATILIYORUM	BİRAZ KATILIYORUM	BİRAZ KATILIYORUM	BİRAZ KATILIYORUM	BİRAZ KATILIYORUM	BİRAZ KATILIYORUM	BİRAZ KATILIYORUM	BİRAZ KATILIYORUM	BİRAZ KATILIYORUM	BİRAZ KATILIYORUM	KATILIYORUM	BİRAZ KATILIYORUM
erkek	29	evli	yok	5-7	spor yöneticiliği	yok	KATILIYORUM	KATILIYORUM	KATILMIYORUM	biraz katılıyorum	KATILIYORUM	biraz katılıyorum	KATILIYORUM	KATILIYORUM	biraz katılıyorum	KATILIYORUM	kesinlikle KATILIYORUM	KATILIYORUM	kesinlikle KATILIYORUM	KATILIYORUM	KATILIYORUM	KATILIYORUM	KATILIYORUM	KATILIYORUM	KATILIYORUM	KESİNLİKLE KATILIYORUM	KATILIYORUM	BİRAZ KATILIYORUM	KATILIYORUM	KATILIYORUM	KATILIYORUM	KATILIYORUM	KATILIYORUM	BİRAZ KATILIYORUM	BİRAZ KATILIYORUM	KATILIYORUM	KATILIYORUM	KESİNLİKLE KATILIYORUM	KATILIYORUM	KATILIYORUM	KATILIYORUM	BİRAZ KATILIYORUM	KATILMIYORUM	BİRAZ KATILIYORUM	BİRAZ KATILIYORUM	BİRAZ KATILIYORUM	KESİNLİKLE KATILIYORUM	KATILIYORUM	KATILIYORUM
erkek	30	bekar	yok	2-4	diğer	yüksek lisans	KATILIYORUM	KATILIYORUM	KATILIYORUM	KATILIYORUM	KATILIYORUM	KATILIYORUM	KATILIYORUM	KATILIYORUM	KATILIYORUM	KATILIYORUM	KATILIYORUM	KATILIYORUM	KATILIYORUM	KATILIYORUM	KATILIYORUM	KATILIYORUM	KATILIYORUM	KATILIYORUM	KATILIYORUM	KATILIYORUM	KATILIYORUM	KATILIYORUM	KATILIYORUM	KATILIYORUM	KATILIYORUM	KATILIYORUM	KATILIYORUM	KATILIYORUM	KATILIYORUM	KATILIYORUM	KATILIYORUM	KATILIYORUM	KATILMIYORUM	BİRAZ KATILIYORUM	KATILIYORUM	KATILMIYORUM	KATILMIYORUM	KESİNLİKLE KATILMIYORUM	KESİNLİKLE KATILMIYORUM	KESİNLİKLE KATILMIYORUM	KESİNLİKLE KATILMIYORUM	KATILMIYORUM	KESİNLİKLE KATILMIYORUM
erkek	46	evli	2	17 ve üzeri	diğer	yok	KATILIYORUM	KATILIYORUM	KATILIYORUM	KATILIYORUM	KATILIYORUM	biraz katılıyorum	KATILIYORUM	KATILIYORUM	KATILMIYORUM	KATILIYORUM	KATILMIYORUM	biraz katılıyorum	KATILIYORUM	biraz katılıyorum	KATILMIYORUM	KATILMIYORUM	KESİNLİKLE KATILIYORUM	KESİNLİKLE KATILIYORUM	KATILIYORUM	KESİNLİKLE KATILIYORUM	KATILIYORUM	KESİNLİKLE KATILIYORUM	KESİNLİKLE KATILIYORUM	KATILIYORUM	KESİNLİKLE KATILIYORUM	BİRAZ KATILIYORUM	KESİNLİKLE KATILIYORUM	KESİNLİKLE KATILIYORUM	KESİNLİKLE KATILIYORUM	KESİNLİKLE KATILIYORUM	KATILIYORUM	KATILIYORUM	KATILIYORUM	KESİNLİKLE KATILIYORUM	KATILIYORUM	KATILIYORUM	KESİNLİKLE KATILIYORUM	KATILIYORUM	KATILIYORUM	KATILIYORUM	KESİNLİKLE KATILIYORUM	KATILIYORUM	KESİNLİKLE KATILIYORUM
kadın	44	evli	2	17 ve üzeri	diğer	yok	kesinlikle KATILIYORUM	kesinlikle KATILIYORUM	KATILIYORUM	KATILIYORUM	kesinlikle KATILIYORUM	KATILIYORUM	KATILIYORUM	KATILIYORUM	KATILIYORUM	kesinlikle KATILIYORUM	KATILIYORUM	KATILIYORUM	kesinlikle KATILIYORUM	kesinlikle KATILIYORUM	kesinlikle KATILIYORUM	KATILIYORUM	KESİNLİKLE KATILIYORUM	KESİNLİKLE KATILIYORUM	KESİNLİKLE KATILIYORUM	KESİNLİKLE KATILIYORUM	KATILIYORUM	KATILIYORUM	KESİNLİKLE KATILIYORUM	KESİNLİKLE KATILIYORUM	KESİNLİKLE KATILIYORUM	KESİNLİKLE KATILIYORUM	KESİNLİKLE KATILIYORUM	KESİNLİKLE KATILIYORUM	KESİNLİKLE KATILIYORUM	KESİNLİKLE KATILIYORUM	KESİNLİKLE KATILIYORUM	KESİNLİKLE KATILIYORUM	KESİNLİKLE KATILIYORUM	KESİNLİKLE KATILIYORUM	KESİNLİKLE KATILIYORUM	KESİNLİKLE KATILIYORUM	KATILIYORUM	KESİNLİKLE KATILIYORUM	KESİNLİKLE KATILIYORUM	KESİNLİKLE KATILIYORUM	KESİNLİKLE KATILIYORUM	KESİNLİKLE KATILIYORUM	KESİNLİKLE KATILIYORUM
erkek	55	evli	2	17 ve üzeri	spor yöneticiliği	yok	KATILIYORUM	KATILIYORUM	KATILIYORUM	KATILIYORUM	KATILIYORUM	KATILIYORUM	KATILIYORUM	KATILIYORUM	KATILIYORUM	KATILIYORUM	kesinlikle KATILIYORUM	KATILIYORUM	kesinlikle KATILIYORUM	KATILIYORUM	KATILIYORUM	KATILIYORUM	KATILIYORUM	KESİNLİKLE KATILIYORUM	KATILIYORUM	KATILIYORUM	BİRAZ KATILIYORUM	BİRAZ KATILIYORUM	BİRAZ KATILIYORUM	KESİNLİKLE KATILIYORUM	KATILIYORUM	BİRAZ KATILIYORUM	KATILIYORUM	KESİNLİKLE KATILIYORUM	KESİNLİKLE KATILIYORUM	KATILIYORUM	KATILMIYORUM	KESİNLİKLE KATILIYORUM	KATILIYORUM	KATILIYORUM	KESİNLİKLE KATILIYORUM	KATILIYORUM	KATILIYORUM	KATILIYORUM	KATILIYORUM	KATILIYORUM	KATILIYORUM	KATILIYORUM	KATILIYORUM
erkek	28	bekar	yok	2-4	spor yöneticiliği	yok	KATILIYORUM	biraz katılıyorum	biraz katılıyorum	biraz katılıyorum	biraz katılıyorum	biraz katılıyorum	biraz katılıyorum	biraz katılıyorum	KATILIYORUM	biraz katılıyorum	biraz katılıyorum	KATILIYORUM	KATILMIYORUM	biraz katılıyorum	biraz katılıyorum	biraz katılıyorum	KATILIYORUM	BİRAZ KATILIYORUM	KATILIYORUM	BİRAZ KATILIYORUM	KATILIYORUM	BİRAZ KATILIYORUM	BİRAZ KATILIYORUM	KATILIYORUM	KATILIYORUM	KATILIYORUM	KATILIYORUM	BİRAZ KATILIYORUM	KATILIYORUM	KATILIYORUM	BİRAZ KATILIYORUM	KATILIYORUM	BİRAZ KATILIYORUM	KATILIYORUM	KATILIYORUM	KATILIYORUM	KATILIYORUM	BİRAZ KATILIYORUM	KATILMIYORUM	BİRAZ KATILIYORUM	BİRAZ KATILIYORUM	KATILIYORUM	KATILIYORUM
erkek	37	evli	1	8-10	antrenörlük	yok	kesinlikle KATILIYORUM	KATILMIYORUM	KATILMIYORUM	kesinlikle KATILMIYORUM seçenek	kesinlikle KATILMIYORUM seçenek	kesinlikle KATILMIYORUM seçenek	kesinlikle KATILMIYORUM seçenek	kesinlikle KATILMIYORUM seçenek	KATILIYORUM	kesinlikle KATILMIYORUM seçenek	kesinlikle KATILMIYORUM seçenek	kesinlikle KATILMIYORUM seçenek	kesinlikle KATILMIYORUM seçenek	kesinlikle KATILMIYORUM seçenek	kesinlikle KATILMIYORUM seçenek	kesinlikle KATILMIYORUM seçenek	KESİNLİKLE KATILIYORUM	KESİNLİKLE KATILIYORUM	KESİNLİKLE KATILIYORUM	KESİNLİKLE KATILIYORUM	BİRAZ KATILIYORUM	BİRAZ KATILIYORUM, KESİNLİKLE KATILIYORUM	BİRAZ KATILIYORUM	KATILIYORUM	KESİNLİKLE KATILIYORUM	KATILMIYORUM	KESİNLİKLE KATILIYORUM	KESİNLİKLE KATILIYORUM	KESİNLİKLE KATILIYORUM	KESİNLİKLE KATILIYORUM	BİRAZ KATILIYORUM	BİRAZ KATILIYORUM	KATILIYORUM	KESİNLİKLE KATILIYORUM	KESİNLİKLE KATILIYORUM	KESİNLİKLE KATILIYORUM	KESİNLİKLE KATILIYORUM	KESİNLİKLE KATILIYORUM	KATILMIYORUM	BİRAZ KATILIYORUM	KESİNLİKLE KATILIYORUM	KESİNLİKLE KATILIYORUM	KESİNLİKLE KATILIYORUM
kadın	33	bekar	yok	5-7	antrenörlük	yok	kesinlikle KATILIYORUM	kesinlikle KATILIYORUM	kesinlikle KATILIYORUM	kesinlikle KATILIYORUM	kesinlikle KATILIYORUM	kesinlikle KATILIYORUM	kesinlikle KATILIYORUM	kesinlikle KATILIYORUM	kesinlikle KATILIYORUM	kesinlikle KATILIYORUM	kesinlikle KATILIYORUM	kesinlikle KATILIYORUM	kesinlikle KATILIYORUM	kesinlikle KATILIYORUM	kesinlikle KATILIYORUM	kesinlikle KATILIYORUM	KESİNLİKLE KATILIYORUM	KESİNLİKLE KATILIYORUM	KESİNLİKLE KATILIYORUM	KESİNLİKLE KATILIYORUM	BİRAZ KATILIYORUM	KESİNLİKLE KATILIYORUM	KESİNLİKLE KATILIYORUM	KESİNLİKLE KATILIYORUM	KESİNLİKLE KATILIYORUM	KESİNLİKLE KATILIYORUM	KESİNLİKLE KATILIYORUM	KESİNLİKLE KATILIYORUM	KESİNLİKLE KATILIYORUM	KESİNLİKLE KATILIYORUM	KESİNLİKLE KATILIYORUM	KESİNLİKLE KATILIYORUM	KESİNLİKLE KATILIYORUM	KESİNLİKLE KATILIYORUM	KESİNLİKLE KATILIYORUM	KESİNLİKLE KATILIYORUM	KESİNLİKLE KATILIYORUM	KESİNLİKLE KATILIYORUM	KESİNLİKLE KATILIYORUM	KESİNLİKLE KATILIYORUM	KESİNLİKLE KATILIYORUM	KESİNLİKLE KATILIYORUM	KESİNLİKLE KATILIYORUM
kadın	38	evli	1	8-10	spor yöneticiliği	yok	kesinlikle KATILMIYORUM seçenek	KATILIYORUM	KATILIYORUM	KATILMIYORUM	KATILIYORUM	KATILMIYORUM	KATILMIYORUM	KATILIYORUM	KATILMIYORUM	KATILIYORUM	KATILIYORUM	KATILIYORUM	KATILIYORUM	KATILIYORUM	KATILIYORUM	KATILMIYORUM	KATILIYORUM	KATILIYORUM	KATILIYORUM	KATILIYORUM	BİRAZ KATILIYORUM	KATILIYORUM	BİRAZ KATILIYORUM	KATILIYORUM	KATILIYORUM	KATILIYORUM	KATILIYORUM	KATILIYORUM	KATILIYORUM	KATILIYORUM	BİRAZ KATILIYORUM	KATILIYORUM	KATILIYORUM	KATILIYORUM	KATILIYORUM	KATILIYORUM	KATILIYORUM	KATILIYORUM	KATILIYORUM	KATILIYORUM	KATILIYORUM	KATILIYORUM	KATILIYORUM
kadın	36	bekar	yok	8-10	diğer	yüksek lisans öğrenci	KATILMIYORUM	biraz katılıyorum	biraz katılıyorum	biraz katılıyorum	KATILIYORUM	KATILMIYORUM	biraz katılıyorum	KATILIYORUM	KATILMIYORUM	KATILMIYORUM	KATILMIYORUM, KATILIYORUM	biraz katılıyorum	KATILMIYORUM	KATILMIYORUM	KATILIYORUM	KATILIYORUM	KATILIYORUM	KATILIYORUM	KESİNLİKLE KATILIYORUM	KESİNLİKLE KATILIYORUM	KATILIYORUM	KATILIYORUM	KATILIYORUM	KATILIYORUM	KESİNLİKLE KATILIYORUM	KATILIYORUM	KESİNLİKLE KATILIYORUM	KESİNLİKLE KATILIYORUM	KATILIYORUM	KATILIYORUM	KATILIYORUM	KATILIYORUM	KATILIYORUM	KATILIYORUM	BİRAZ KATILIYORUM	KATILIYORUM	KATILMIYORUM	KATILIYORUM	KATILIYORUM	KATILIYORUM	KATILIYORUM	KATILIYORUM	KATILIYORUM
kadın	35	evli	yok	11-13	spor yöneticiliği	yüksek lisans	biraz katılıyorum	KATILMIYORUM	biraz katılıyorum	KATILMIYORUM	biraz katılıyorum	KATILMIYORUM	KATILIYORUM	biraz katılıyorum	KATILMIYORUM	KATILMIYORUM	KATILMIYORUM	biraz katılıyorum	KATILIYORUM	biraz katılıyorum	biraz katılıyorum	KATILMIYORUM	KESİNLİKLE KATILIYORUM	KATILIYORUM	KESİNLİKLE KATILIYORUM	KATILIYORUM	KATILIYORUM	KATILIYORUM	KATILIYORUM	KATILIYORUM	KESİNLİKLE KATILIYORUM	BİRAZ KATILIYORUM	KESİNLİKLE KATILIYORUM	KATILIYORUM	KATILIYORUM	KATILIYORUM	KATILIYORUM	KATILIYORUM	KATILIYORUM	KATILIYORUM	KATILIYORUM	KATILIYORUM	KATILIYORUM	KATILIYORUM	KATILIYORUM	KATILIYORUM	KATILIYORUM	KATILIYORUM	KATILIYORUM
erkek	38	bekar	yok	5-7	spor yöneticiliği	yüksek lisans	biraz katılıyorum	KATILMIYORUM	KATILMIYORUM	KATILMIYORUM	KATILMIYORUM	KATILMIYORUM	KATILIYORUM	KATILMIYORUM	KATILMIYORUM	KATILMIYORUM	KATILMIYORUM	KATILMIYORUM	KATILIYORUM	biraz katılıyorum	KATILIYORUM	KATILMIYORUM	KATILIYORUM	KATILIYORUM	BİRAZ KATILIYORUM	BİRAZ KATILIYORUM	BİRAZ KATILIYORUM	KATILIYORUM	KATILMIYORUM	BİRAZ KATILIYORUM	BİRAZ KATILIYORUM	BİRAZ KATILIYORUM	KATILIYORUM	BİRAZ KATILIYORUM	KATILMIYORUM	KATILIYORUM	KATILMIYORUM	KATILMIYORUM	BİRAZ KATILIYORUM	BİRAZ KATILIYORUM	KATILMIYORUM	BİRAZ KATILIYORUM	KATILMIYORUM	BİRAZ KATILIYORUM	BİRAZ KATILIYORUM	KATILMIYORUM	BİRAZ KATILIYORUM	BİRAZ KATILIYORUM	BİRAZ KATILIYORUM
kadın	50	evli	2	17 ve üzeri	diğer	yok	biraz katılıyorum	KATILMIYORUM	biraz katılıyorum	biraz katılıyorum	KATILMIYORUM	biraz katılıyorum	KATILIYORUM	biraz katılıyorum	KATILMIYORUM	KATILIYORUM	biraz katılıyorum	biraz katılıyorum	biraz katılıyorum	biraz katılıyorum	KATILIYORUM	biraz katılıyorum	KATILIYORUM	KATILIYORUM	KATILIYORUM	KESİNLİKLE KATILIYORUM	KATILIYORUM	KATILIYORUM	KATILIYORUM	KATILIYORUM	KATILIYORUM	BİRAZ KATILIYORUM	KATILIYORUM	KATILIYORUM	KATILIYORUM	KATILIYORUM	KATILIYORUM	KATILIYORUM	KATILIYORUM	KATILIYORUM	BİRAZ KATILIYORUM	KATILIYORUM	KATILIYORUM	BİRAZ KATILIYORUM	BİRAZ KATILIYORUM	KATILIYORUM	BİRAZ KATILIYORUM	KATILIYORUM	KATILIYORUM
kadın	35	evli	yok	5-7	rekreasyon	yok	biraz katılıyorum	KATILIYORUM	KATILIYORUM	biraz katılıyorum	biraz katılıyorum	KATILMIYORUM, biraz katılıyorum	KATILMIYORUM	KATILIYORUM	kesinlikle KATILIYORUM	biraz katılıyorum	KATILMIYORUM	biraz katılıyorum	KATILIYORUM	biraz katılıyorum	biraz katılıyorum	KATILIYORUM	BİRAZ KATILIYORUM	KATILIYORUM	KESİNLİKLE KATILIYORUM	KESİNLİKLE KATILIYORUM	KATILMIYORUM	KATILIYORUM	KATILMIYORUM	KATILIYORUM	KATILIYORUM	KATILIYORUM	KATILIYORUM	KATILIYORUM	KATILIYORUM	KESİNLİKLE KATILIYORUM	KATILIYORUM	KATILIYORUM	KATILIYORUM	KATILMIYORUM	BİRAZ KATILIYORUM	BİRAZ KATILIYORUM	KESİNLİKLE KATILMIYORUM	KESİNLİKLE KATILMIYORUM	KESİNLİKLE KATILMIYORUM	KESİNLİKLE KATILMIYORUM	BİRAZ KATILIYORUM	KATILIYORUM	KESİNLİKLE KATILMIYORUM
erkek	27	bekar	yok	1 yıl ve altı	antrenörlük	yok	biraz katılıyorum	biraz katılıyorum	KATILMIYORUM	KATILMIYORUM	biraz katılıyorum	biraz katılıyorum	biraz katılıyorum	KATILIYORUM	KATILMIYORUM	biraz katılıyorum	KATILMIYORUM	biraz katılıyorum	biraz katılıyorum	KATILMIYORUM	biraz katılıyorum	KATILMIYORUM	KATILIYORUM	KATILIYORUM	BİRAZ KATILIYORUM	KATILIYORUM	KATILMIYORUM	BİRAZ KATILIYORUM	KATILMIYORUM	KATILIYORUM	KATILIYORUM	BİRAZ KATILIYORUM	KESİNLİKLE KATILIYORUM	KATILIYORUM	KATILIYORUM	KESİNLİKLE KATILIYORUM	KATILMIYORUM	KATILMIYORUM	BİRAZ KATILIYORUM	BİRAZ KATILIYORUM	KATILIYORUM	KATILIYORUM	BİRAZ KATILIYORUM	BİRAZ KATILIYORUM	KATILMIYORUM	BİRAZ KATILIYORUM	KATILIYORUM	KATILIYORUM	KATILIYORUM
kadın	42	evli	yok	8-10	diğer	yok	KATILMIYORUM	kesinlikle KATILIYORUM	KATILMIYORUM	kesinlikle KATILIYORUM	biraz katılıyorum	KATILMIYORUM	KATILIYORUM	kesinlikle KATILMIYORUM seçenek	KATILMIYORUM	biraz katılıyorum	kesinlikle KATILIYORUM	KATILMIYORUM	kesinlikle KATILMIYORUM seçenek	biraz katılıyorum	biraz katılıyorum	biraz katılıyorum	BİRAZ KATILIYORUM	KATILIYORUM	KATILIYORUM	BİRAZ KATILIYORUM	KESİNLİKLE KATILMIYORUM	KATILMIYORUM	BİRAZ KATILIYORUM	BİRAZ KATILIYORUM	KATILIYORUM	BİRAZ KATILIYORUM	KATILIYORUM	KATILIYORUM	BİRAZ KATILIYORUM	KATILIYORUM	KATILIYORUM	KATILIYORUM	BİRAZ KATILIYORUM	KATILMIYORUM	KATILMIYORUM	BİRAZ KATILIYORUM	KATILMIYORUM	BİRAZ KATILIYORUM	BİRAZ KATILIYORUM	BİRAZ KATILIYORUM	BİRAZ KATILIYORUM	KATILIYORUM	BİRAZ KATILIYORUM
erkek	29	bekar	yok	1 yıl ve altı	spor yöneticiliği	yüksek lisans öğrenci	KATILIYORUM	KATILIYORUM	biraz katılıyorum	KATILIYORUM	KATILMIYORUM	KATILMIYORUM	KATILIYORUM	KATILMIYORUM	KATILMIYORUM	kesinlikle KATILIYORUM	KATILMIYORUM	biraz katılıyorum	biraz katılıyorum	biraz katılıyorum	KATILIYORUM	kesinlikle KATILMIYORUM seçenek	KATILIYORUM	KESİNLİKLE KATILIYORUM	KESİNLİKLE KATILIYORUM	KATILIYORUM	KATILIYORUM	KESİNLİKLE KATILMIYORUM	KATILIYORUM	KESİNLİKLE KATILIYORUM	KESİNLİKLE KATILIYORUM	KESİNLİKLE KATILIYORUM	KATILIYORUM	KESİNLİKLE KATILIYORUM	KESİNLİKLE KATILIYORUM	KESİNLİKLE KATILIYORUM	KATILIYORUM	KATILIYORUM	KATILIYORUM	KATILIYORUM	KATILIYORUM	KATILIYORUM	KESİNLİKLE KATILMIYORUM	BİRAZ KATILIYORUM	BİRAZ KATILIYORUM	KATILIYORUM	KATILIYORUM	KATILIYORUM	KESİNLİKLE KATILIYORUM
erkek	37	evli	1	1 yıl ve altı	rekreasyon	yok	KATILIYORUM	KATILIYORUM	biraz katılıyorum	biraz katılıyorum	biraz katılıyorum	KATILIYORUM	KATILMIYORUM	biraz katılıyorum	KATILMIYORUM	KATILIYORUM	kesinlikle KATILMIYORUM seçenek	KATILMIYORUM	KATILIYORUM	biraz katılıyorum	KATILIYORUM	KATILMIYORUM	KATILIYORUM	KESİNLİKLE KATILIYORUM	KESİNLİKLE KATILIYORUM	KESİNLİKLE KATILIYORUM	KATILIYORUM	KATILIYORUM	KATILMIYORUM	KESİNLİKLE KATILIYORUM	KATILIYORUM	KATILIYORUM	KATILIYORUM	KATILIYORUM	KATILIYORUM	KESİNLİKLE KATILIYORUM	BİRAZ KATILIYORUM	KATILIYORUM	KATILMIYORUM	KESİNLİKLE KATILIYORUM	BİRAZ KATILIYORUM	BİRAZ KATILIYORUM	KATILIYORUM	BİRAZ KATILIYORUM	KATILMIYORUM	KATILMIYORUM	KATILIYORUM	BİRAZ KATILIYORUM	KATILIYORUM
kadın	37	bekar	yok	5-7	spor yöneticiliği	yok	biraz katılıyorum	biraz katılıyorum	KATILMIYORUM	kesinlikle KATILMIYORUM seçenek	biraz katılıyorum	biraz katılıyorum	KATILIYORUM	biraz katılıyorum	KATILIYORUM	KATILIYORUM	biraz katılıyorum	KATILMIYORUM	KATILIYORUM	biraz katılıyorum	KATILIYORUM	biraz katılıyorum	KATILIYORUM	KATILIYORUM	KATILIYORUM	KATILIYORUM	KATILIYORUM	KATILIYORUM	KATILIYORUM	KATILIYORUM	KATILIYORUM	BİRAZ KATILIYORUM	KATILIYORUM	KATILIYORUM	KATILIYORUM	KATILIYORUM	KATILIYORUM	KATILIYORUM	KATILIYORUM	BİRAZ KATILIYORUM	KATILIYORUM	KATILIYORUM	KATILIYORUM	KATILIYORUM	BİRAZ KATILIYORUM	BİRAZ KATILIYORUM	KATILIYORUM	KATILIYORUM	KATILIYORUM
erkek	31	evli	yok	1 yıl ve altı	rekreasyon	yok	KATILMIYORUM	KATILMIYORUM	KATILMIYORUM	KATILIYORUM	KATILIYORUM	KATILIYORUM	KATILMIYORUM	KATILIYORUM	KATILMIYORUM	KATILIYORUM	biraz katılıyorum	KATILIYORUM	KATILMIYORUM	KATILMIYORUM	KATILIYORUM	KATILMIYORUM	KESİNLİKLE KATILIYORUM	KESİNLİKLE KATILIYORUM	KESİNLİKLE KATILIYORUM	KATILIYORUM	BİRAZ KATILIYORUM	KESİNLİKLE KATILIYORUM	BİRAZ KATILIYORUM	KESİNLİKLE KATILIYORUM	KATILIYORUM	BİRAZ KATILIYORUM	KESİNLİKLE KATILIYORUM	KESİNLİKLE KATILIYORUM	KESİNLİKLE KATILIYORUM	KESİNLİKLE KATILIYORUM	BİRAZ KATILIYORUM	KESİNLİKLE KATILIYORUM	BİRAZ KATILIYORUM	KATILMIYORUM	KESİNLİKLE KATILIYORUM	BİRAZ KATILIYORUM	KATILMIYORUM	KATILMIYORUM	KATILMIYORUM	BİRAZ KATILIYORUM	KATILIYORUM	KATILIYORUM	KATILIYORUM
erkek	54	evli	1	17 ve üzeri	diğer	yok	KATILIYORUM	KATILMIYORUM	KATILMIYORUM	KATILMIYORUM	KATILMIYORUM	KATILMIYORUM	KATILIYORUM	KATILMIYORUM	KATILMIYORUM	KATILMIYORUM	kesinlikle KATILMIYORUM seçenek	KATILMIYORUM	KATILMIYORUM	KATILMIYORUM	KATILMIYORUM	KATILMIYORUM	KESİNLİKLE KATILIYORUM	KATILIYORUM	KESİNLİKLE KATILIYORUM	KATILIYORUM	KATILMIYORUM	KATILIYORUM	KATILMIYORUM	KATILIYORUM	KATILIYORUM	KATILMIYORUM	KESİNLİKLE KATILIYORUM	KESİNLİKLE KATILIYORUM	KESİNLİKLE KATILIYORUM	KESİNLİKLE KATILIYORUM	KATILIYORUM	KATILIYORUM	KATILIYORUM	KATILMIYORUM, KATILIYORUM	KATILIYORUM	BİRAZ KATILIYORUM	KESİNLİKLE KATILMIYORUM	BİRAZ KATILIYORUM	BİRAZ KATILIYORUM	BİRAZ KATILIYORUM	KESİNLİKLE KATILIYORUM	KATILMIYORUM	KATILIYORUM
kadın	25	bekar	yok	1 yıl ve altı	diğer	yok	KATILIYORUM	KATILIYORUM	KATILIYORUM	KATILIYORUM	KATILIYORUM	KATILIYORUM	biraz katılıyorum	biraz katılıyorum	KATILIYORUM	biraz katılıyorum	biraz katılıyorum	KATILIYORUM	biraz katılıyorum	KATILIYORUM	KATILIYORUM	KATILIYORUM	KATILIYORUM	KATILIYORUM	KATILIYORUM	KATILIYORUM	KATILIYORUM	KATILIYORUM	KATILIYORUM	KATILIYORUM	KATILIYORUM	KATILIYORUM	KATILIYORUM	KATILIYORUM, KESİNLİKLE KATILIYORUM	KATILIYORUM	KATILIYORUM	KATILIYORUM	KATILIYORUM	BİRAZ KATILIYORUM	KATILIYORUM	KATILIYORUM	KATILIYORUM	KATILIYORUM	KATILIYORUM	KATILIYORUM	KATILIYORUM	KATILIYORUM	KATILIYORUM	KATILIYORUM
erkek	39	bekar	1	8-10	rekreasyon	yok	kesinlikle KATILIYORUM	kesinlikle KATILIYORUM	kesinlikle KATILIYORUM	kesinlikle KATILIYORUM	kesinlikle KATILIYORUM	kesinlikle KATILIYORUM	kesinlikle KATILIYORUM	kesinlikle KATILIYORUM	kesinlikle KATILIYORUM	kesinlikle KATILIYORUM	kesinlikle KATILIYORUM	kesinlikle KATILIYORUM	kesinlikle KATILIYORUM	kesinlikle KATILIYORUM	kesinlikle KATILIYORUM	kesinlikle KATILIYORUM	KESİNLİKLE KATILIYORUM	KESİNLİKLE KATILIYORUM	KESİNLİKLE KATILIYORUM	KESİNLİKLE KATILIYORUM	KESİNLİKLE KATILIYORUM	KESİNLİKLE KATILIYORUM	KESİNLİKLE KATILIYORUM	KESİNLİKLE KATILIYORUM	KESİNLİKLE KATILIYORUM	KESİNLİKLE KATILIYORUM	KESİNLİKLE KATILIYORUM	KESİNLİKLE KATILIYORUM	KESİNLİKLE KATILIYORUM	KESİNLİKLE KATILIYORUM	KESİNLİKLE KATILIYORUM	KESİNLİKLE KATILIYORUM	KESİNLİKLE KATILIYORUM	KESİNLİKLE KATILIYORUM	KESİNLİKLE KATILIYORUM	KESİNLİKLE KATILIYORUM	KESİNLİKLE KATILIYORUM	KESİNLİKLE KATILIYORUM	KESİNLİKLE KATILIYORUM	KESİNLİKLE KATILIYORUM	KESİNLİKLE KATILIYORUM	KESİNLİKLE KATILIYORUM	KESİNLİKLE KATILIYORUM
kadın	29	evli	yok	1 yıl ve altı	diğer	yok	kesinlikle KATILIYORUM	KATILIYORUM	kesinlikle KATILIYORUM	KATILIYORUM	kesinlikle KATILIYORUM	KATILIYORUM	KATILIYORUM	kesinlikle KATILIYORUM	biraz katılıyorum	kesinlikle KATILIYORUM	biraz katılıyorum	KATILIYORUM	kesinlikle KATILIYORUM	kesinlikle KATILIYORUM	kesinlikle KATILIYORUM	KATILIYORUM	KESİNLİKLE KATILIYORUM	KATILIYORUM	KATILIYORUM	KESİNLİKLE KATILIYORUM	BİRAZ KATILIYORUM	KESİNLİKLE KATILIYORUM	BİRAZ KATILIYORUM	KATILIYORUM	KATILIYORUM	KESİNLİKLE KATILIYORUM	KATILIYORUM	KATILIYORUM	KATILIYORUM	KESİNLİKLE KATILIYORUM	BİRAZ KATILIYORUM	KATILIYORUM	KATILIYORUM	KESİNLİKLE KATILIYORUM	KESİNLİKLE KATILIYORUM	KATILIYORUM	KATILIYORUM	KATILIYORUM	KATILIYORUM	KATILIYORUM	KESİNLİKLE KATILIYORUM	KESİNLİKLE KATILIYORUM	KESİNLİKLE KATILIYORUM
erkek	48	evli	1	17 ve üzeri	diğer	yok	biraz katılıyorum	kesinlikle KATILIYORUM	kesinlikle KATILIYORUM	KATILIYORUM	KATILIYORUM	biraz katılıyorum	KATILMIYORUM	biraz katılıyorum	biraz katılıyorum	KATILIYORUM	biraz katılıyorum	KATILIYORUM	biraz katılıyorum	KATILMIYORUM	KATILIYORUM	kesinlikle KATILMIYORUM seçenek	KESİNLİKLE KATILIYORUM	KESİNLİKLE KATILIYORUM	KESİNLİKLE KATILIYORUM	KATILIYORUM	KATILIYORUM	KATILIYORUM	BİRAZ KATILIYORUM	KATILIYORUM	KATILIYORUM	KATILIYORUM	KATILIYORUM	KATILIYORUM	BİRAZ KATILIYORUM	KATILIYORUM	KATILIYORUM	KATILIYORUM	BİRAZ KATILIYORUM	KATILIYORUM	KATILIYORUM	KATILMIYORUM	BİRAZ KATILIYORUM	KATILIYORUM	BİRAZ KATILIYORUM	KATILIYORUM	KATILIYORUM	KATILIYORUM	BİRAZ KATILIYORUM
kadın	35	evli	2	8-10	diğer	yok	KATILMIYORUM	KATILMIYORUM	biraz katılıyorum	biraz katılıyorum	biraz katılıyorum	biraz katılıyorum	biraz katılıyorum	KATILIYORUM	biraz katılıyorum	KATILIYORUM	KATILMIYORUM	biraz katılıyorum	biraz katılıyorum	biraz katılıyorum	biraz katılıyorum	KATILIYORUM	KATILIYORUM	KATILIYORUM	KATILIYORUM	KATILIYORUM	KATILIYORUM	KATILIYORUM	KATILIYORUM	KATILIYORUM	KATILIYORUM	KATILIYORUM	KATILIYORUM	KATILIYORUM	KATILIYORUM	KATILIYORUM	KESİNLİKLE KATILIYORUM	KATILIYORUM	KATILIYORUM	KATILIYORUM	KESİNLİKLE KATILIYORUM	KATILIYORUM	KATILMIYORUM	BİRAZ KATILIYORUM	BİRAZ KATILIYORUM	BİRAZ KATILIYORUM	KATILIYORUM	KATILIYORUM	BİRAZ KATILIYORUM
erkek	28	evli	yok	1 yıl ve altı	spor yöneticiliği	yok	biraz katılıyorum	kesinlikle KATILIYORUM	kesinlikle KATILIYORUM	kesinlikle KATILIYORUM	kesinlikle KATILIYORUM	KATILIYORUM	kesinlikle KATILIYORUM	biraz katılıyorum, kesinlikle KATILIYORUM	KATILIYORUM	kesinlikle KATILIYORUM	kesinlikle KATILIYORUM	kesinlikle KATILIYORUM	kesinlikle KATILIYORUM	kesinlikle KATILIYORUM	kesinlikle KATILIYORUM	biraz katılıyorum	KESİNLİKLE KATILIYORUM	KESİNLİKLE KATILIYORUM	KESİNLİKLE KATILIYORUM	KESİNLİKLE KATILIYORUM	KESİNLİKLE KATILIYORUM	KESİNLİKLE KATILIYORUM	KESİNLİKLE KATILIYORUM	KESİNLİKLE KATILIYORUM	KESİNLİKLE KATILIYORUM	KESİNLİKLE KATILIYORUM	KESİNLİKLE KATILIYORUM	KATILIYORUM, KESİNLİKLE KATILIYORUM	KESİNLİKLE KATILIYORUM	KATILIYORUM	KESİNLİKLE KATILIYORUM	KESİNLİKLE KATILIYORUM	KESİNLİKLE KATILIYORUM	KESİNLİKLE KATILIYORUM	KESİNLİKLE KATILIYORUM	KESİNLİKLE KATILIYORUM	KATILMIYORUM, KESİNLİKLE KATILIYORUM	KESİNLİKLE KATILIYORUM	KESİNLİKLE KATILIYORUM	KESİNLİKLE KATILIYORUM	KESİNLİKLE KATILIYORUM	KESİNLİKLE KATILIYORUM	KESİNLİKLE KATILIYORUM
kadın	43	bekar	1	8-10	rekreasyon	yok	katılıyorum	katılıyorum	KATILIYORUM	biraz katılıyorum	biraz katılıyorum	biraz katılıyorum	biraz katılıyorum	KATILIYORUM	biraz katılıyorum	KATILIYORUM	biraz katılıyorum	KATILIYORUM	biraz katılıyorum	kesinlikle KATILMIYORUM seçenek	KATILIYORUM	KATILMIYORUM	KESİNLİKLE KATILIYORUM	KESİNLİKLE KATILIYORUM	KESİNLİKLE KATILIYORUM	KESİNLİKLE KATILIYORUM	BİRAZ KATILIYORUM	KESİNLİKLE KATILIYORUM	KATILIYORUM	KATILIYORUM	KESİNLİKLE KATILIYORUM	BİRAZ KATILIYORUM	KESİNLİKLE KATILIYORUM	KATILIYORUM	KATILIYORUM	KATILIYORUM	BİRAZ KATILIYORUM	BİRAZ KATILIYORUM	KATILIYORUM	KESİNLİKLE KATILIYORUM	KESİNLİKLE KATILIYORUM	KESİNLİKLE KATILIYORUM	KATILMIYORUM	KATILIYORUM	KESİNLİKLE KATILIYORUM	KESİNLİKLE KATILIYORUM	KESİNLİKLE KATILIYORUM	KATILIYORUM	BİRAZ KATILIYORUM
kadın	33	evli	2	1 yıl ve altı	diğer	yok	KATILIYORUM	KATILIYORUM	KATILIYORUM	KATILIYORUM	KATILIYORUM	KATILIYORUM	KATILIYORUM	KATILIYORUM	KATILIYORUM	KATILIYORUM	KATILIYORUM	KATILIYORUM	KATILIYORUM	KATILIYORUM	KATILIYORUM	KATILIYORUM	KATILIYORUM	KATILIYORUM	KATILIYORUM	KATILIYORUM	KATILIYORUM	KATILIYORUM	KATILIYORUM	KATILIYORUM	KATILIYORUM	KATILIYORUM	KATILIYORUM	KATILIYORUM	KATILIYORUM	KATILIYORUM	KATILIYORUM	KATILIYORUM	KATILIYORUM	KATILIYORUM	KATILIYORUM	KATILIYORUM	KATILIYORUM	KATILIYORUM	KATILIYORUM	KATILIYORUM	KATILIYORUM	KATILIYORUM	KATILIYORUM
erkek	30	evli	yok	1 yıl ve altı	rekreasyon	yüksek lisans	KATILMIYORUM	kesinlikle KATILMIYORUM seçenek	KATILMIYORUM	kesinlikle KATILMIYORUM seçenek	KATILMIYORUM	kesinlikle KATILMIYORUM seçenek	biraz katılıyorum	KATILMIYORUM	KATILMIYORUM	KATILMIYORUM	KATILIYORUM	kesinlikle KATILMIYORUM seçenek	kesinlikle KATILIYORUM	biraz katılıyorum	kesinlikle KATILMIYORUM seçenek	KATILMIYORUM	KATILIYORUM	KESİNLİKLE KATILIYORUM	KESİNLİKLE KATILIYORUM	KATILMIYORUM	BİRAZ KATILIYORUM	KATILMIYORUM	KATILIYORUM	KATILIYORUM	KATILIYORUM	BİRAZ KATILIYORUM	KATILIYORUM	KATILIYORUM	KESİNLİKLE KATILIYORUM	KATILIYORUM	KATILIYORUM	KESİNLİKLE KATILIYORUM	KATILIYORUM	KATILIYORUM	KATILIYORUM	KATILIYORUM	KATILMIYORUM	BİRAZ KATILIYORUM	BİRAZ KATILIYORUM	BİRAZ KATILIYORUM	BİRAZ KATILIYORUM	BİRAZ KATILIYORUM	KATILMIYORUM
erkek	31	bekar	yok	2-4	diğer	yok	KATILIYORUM	KATILIYORUM	KATILIYORUM	KATILIYORUM	KATILIYORUM	biraz katılıyorum	KATILIYORUM	KATILIYORUM	KATILMIYORUM	biraz katılıyorum	biraz katılıyorum	KATILIYORUM	KATILIYORUM	biraz katılıyorum	biraz katılıyorum	biraz katılıyorum	KATILIYORUM	KATILIYORUM	KATILIYORUM	KATILIYORUM	BİRAZ KATILIYORUM	KATILIYORUM	KATILIYORUM	BİRAZ KATILIYORUM	KATILIYORUM	KATILIYORUM	KATILIYORUM	BİRAZ KATILIYORUM	KATILIYORUM	KATILIYORUM	KATILIYORUM	BİRAZ KATILIYORUM	BİRAZ KATILIYORUM	BİRAZ KATILIYORUM	KATILIYORUM	BİRAZ KATILIYORUM	BİRAZ KATILIYORUM	BİRAZ KATILIYORUM	BİRAZ KATILIYORUM	BİRAZ KATILIYORUM	KATILIYORUM	BİRAZ KATILIYORUM	BİRAZ KATILIYORUM
erkek	30	evli	yok	5-7	diğer	yok	KATILIYORUM	KATILMIYORUM	KATILIYORUM	KATILMIYORUM	KATILMIYORUM	biraz katılıyorum	biraz katılıyorum	biraz katılıyorum	KATILIYORUM	KATILIYORUM	KATILIYORUM	KATILIYORUM	biraz katılıyorum	biraz katılıyorum	KATILIYORUM	biraz katılıyorum	KATILMIYORUM	KESİNLİKLE KATILIYORUM	KATILIYORUM	KESİNLİKLE KATILIYORUM	BİRAZ KATILIYORUM	KATILIYORUM	BİRAZ KATILIYORUM	KATILIYORUM	BİRAZ KATILIYORUM	BİRAZ KATILIYORUM	KESİNLİKLE KATILIYORUM	KATILIYORUM	KATILIYORUM	KATILIYORUM	BİRAZ KATILIYORUM	KATILIYORUM	KESİNLİKLE KATILIYORUM	KATILIYORUM	BİRAZ KATILIYORUM	BİRAZ KATILIYORUM	BİRAZ KATILIYORUM	KESİNLİKLE KATILIYORUM	KATILMIYORUM	BİRAZ KATILIYORUM	KESİNLİKLE KATILIYORUM	KATILMIYORUM	BİRAZ KATILIYORUM
kadın	27	bekar	yok	2-4	diğer	yok	biraz katılıyorum	KATILIYORUM	KATILIYORUM	biraz katılıyorum	KATILIYORUM	KATILMIYORUM	KATILIYORUM	biraz katılıyorum	KATILIYORUM	KATILIYORUM	biraz katılıyorum	KATILIYORUM	KATILIYORUM	KATILIYORUM	KATILIYORUM	KATILIYORUM	KATILIYORUM	KATILIYORUM	KATILIYORUM	BİRAZ KATILIYORUM	KATILIYORUM	KESİNLİKLE KATILIYORUM	BİRAZ KATILIYORUM	BİRAZ KATILIYORUM	BİRAZ KATILIYORUM	KATILIYORUM	BİRAZ KATILIYORUM	KATILIYORUM	BİRAZ KATILIYORUM	KATILIYORUM	BİRAZ KATILIYORUM	BİRAZ KATILIYORUM	KATILIYORUM	KATILIYORUM	KATILIYORUM	BİRAZ KATILIYORUM	BİRAZ KATILIYORUM	KATILIYORUM	KATILIYORUM	BİRAZ KATILIYORUM	KESİNLİKLE KATILIYORUM	KATILIYORUM	KATILMIYORUM
kadın	33	evli	1	5-7	spor yöneticiliği	yok	KATILMIYORUM	biraz katılıyorum	biraz katılıyorum	biraz katılıyorum	KATILIYORUM	KATILIYORUM	biraz katılıyorum	biraz katılıyorum	KATILIYORUM	biraz katılıyorum	biraz katılıyorum	KATILIYORUM	KATILIYORUM	biraz katılıyorum	biraz katılıyorum	KATILIYORUM	BİRAZ KATILIYORUM	BİRAZ KATILIYORUM	KATILIYORUM	KATILIYORUM	KATILIYORUM	KATILIYORUM	KATILIYORUM	KATILIYORUM	KATILIYORUM	BİRAZ KATILIYORUM	KATILIYORUM	BİRAZ KATILIYORUM	KATILIYORUM	KATILIYORUM	KATILIYORUM	KATILIYORUM	BİRAZ KATILIYORUM	KATILIYORUM	KATILIYORUM	KATILIYORUM	KATILIYORUM	KATILIYORUM	BİRAZ KATILIYORUM	BİRAZ KATILIYORUM	BİRAZ KATILIYORUM	KATILIYORUM	KATILIYORUM
erkek	25	bekar	yok	1 yıl ve altı	spor yöneticiliği	yok	biraz katılıyorum	KATILIYORUM	biraz katılıyorum	KATILMIYORUM	KATILIYORUM	KATILMIYORUM	KATILIYORUM	KATILIYORUM	biraz katılıyorum	KATILIYORUM	KATILIYORUM	kesinlikle KATILIYORUM	kesinlikle KATILIYORUM	KATILIYORUM	biraz katılıyorum	KATILIYORUM	KATILIYORUM	KESİNLİKLE KATILIYORUM	KESİNLİKLE KATILIYORUM	KESİNLİKLE KATILIYORUM	KATILIYORUM	KESİNLİKLE KATILIYORUM	BİRAZ KATILIYORUM	KATILIYORUM	KATILIYORUM	BİRAZ KATILIYORUM	KATILIYORUM	KATILIYORUM	KESİNLİKLE KATILIYORUM	KESİNLİKLE KATILIYORUM	BİRAZ KATILIYORUM	KATILIYORUM	BİRAZ KATILIYORUM	KATILIYORUM	BİRAZ KATILIYORUM	BİRAZ KATILIYORUM	KATILMIYORUM	KATILMIYORUM	KESİNLİKLE KATILMIYORUM	KATILMIYORUM	KATILIYORUM	BİRAZ KATILIYORUM	KESİNLİKLE KATILIYORUM
kadın	24	evli	yok	1 yıl ve altı	spor yöneticiliği	yok	KATILIYORUM	biraz katılıyorum	kesinlikle KATILMIYORUM seçenek	KATILMIYORUM	biraz katılıyorum	biraz katılıyorum	KATILMIYORUM	KATILMIYORUM	biraz katılıyorum	KATILIYORUM	KATILIYORUM	KATILIYORUM	KATILIYORUM	KATILIYORUM	biraz katılıyorum	biraz katılıyorum	BİRAZ KATILIYORUM, KATILIYORUM	BİRAZ KATILIYORUM	BİRAZ KATILIYORUM	BİRAZ KATILIYORUM	BİRAZ KATILIYORUM	KESİNLİKLE KATILMIYORUM, BİRAZ KATILIYORUM, KATILIYORUM	BİRAZ KATILIYORUM	KATILMIYORUM	BİRAZ KATILIYORUM	BİRAZ KATILIYORUM	BİRAZ KATILIYORUM	BİRAZ KATILIYORUM	KATILIYORUM	KATILIYORUM	BİRAZ KATILIYORUM	BİRAZ KATILIYORUM	BİRAZ KATILIYORUM	KATILIYORUM	KATILIYORUM	BİRAZ KATILIYORUM	BİRAZ KATILIYORUM	BİRAZ KATILIYORUM	KATILIYORUM	BİRAZ KATILIYORUM	BİRAZ KATILIYORUM	BİRAZ KATILIYORUM	KATILMIYORUM
kadın	25	bekar	yok	1 yıl ve altı	spor yöneticiliği	yok	kesinlikle KATILIYORUM	kesinlikle KATILIYORUM	kesinlikle KATILIYORUM	kesinlikle KATILIYORUM	kesinlikle KATILIYORUM	kesinlikle KATILIYORUM	biraz katılıyorum	KATILIYORUM	kesinlikle KATILIYORUM	kesinlikle KATILIYORUM	kesinlikle KATILIYORUM	kesinlikle KATILIYORUM	kesinlikle KATILIYORUM	biraz katılıyorum	kesinlikle KATILIYORUM	KATILIYORUM	KESİNLİKLE KATILIYORUM	KESİNLİKLE KATILIYORUM	KESİNLİKLE KATILIYORUM	KESİNLİKLE KATILIYORUM	KATILIYORUM	KATILIYORUM	KESİNLİKLE KATILIYORUM	KESİNLİKLE KATILIYORUM	KESİNLİKLE KATILIYORUM	KATILIYORUM	KESİNLİKLE KATILIYORUM	KESİNLİKLE KATILIYORUM	KESİNLİKLE KATILIYORUM	BİRAZ KATILIYORUM	KESİNLİKLE KATILIYORUM	KESİNLİKLE KATILIYORUM	KESİNLİKLE KATILIYORUM	KESİNLİKLE KATILIYORUM	KESİNLİKLE KATILIYORUM	KESİNLİKLE KATILIYORUM	KESİNLİKLE KATILIYORUM	KESİNLİKLE KATILIYORUM	BİRAZ KATILIYORUM	KATILIYORUM	KESİNLİKLE KATILIYORUM	KESİNLİKLE KATILIYORUM	BİRAZ KATILIYORUM
erkek	38	evli	2	1 yıl ve altı	spor yöneticiliği	yok	KATILIYORUM	KATILIYORUM	KATILIYORUM	biraz katılıyorum	biraz katılıyorum	KATILIYORUM	biraz katılıyorum	KATILIYORUM	KATILMIYORUM	biraz katılıyorum	KATILMIYORUM	biraz katılıyorum	KATILIYORUM	KATILIYORUM	biraz katılıyorum	biraz katılıyorum	KATILIYORUM	KESİNLİKLE KATILIYORUM	KATILIYORUM	KATILIYORUM	BİRAZ KATILIYORUM	BİRAZ KATILIYORUM	KATILIYORUM	KATILIYORUM	KATILIYORUM	BİRAZ KATILIYORUM	KATILIYORUM	KATILIYORUM	KATILIYORUM	KATILIYORUM	BİRAZ KATILIYORUM	KATILIYORUM	KATILIYORUM	KATILIYORUM	KATILIYORUM	KATILIYORUM	BİRAZ KATILIYORUM	KATILIYORUM	KATILIYORUM	KATILIYORUM	KATILIYORUM	KATILIYORUM	KATILIYORUM
kadın	27	evli	3	5-7	spor yöneticiliği	yok	biraz katılıyorum	KATILIYORUM	KATILIYORUM	KATILMIYORUM	KATILIYORUM	biraz katılıyorum	KATILMIYORUM	KATILIYORUM	KATILIYORUM	KATILMIYORUM	KATILMIYORUM	KATILIYORUM	KATILIYORUM	KATILMIYORUM	biraz katılıyorum	KATILMIYORUM	KATILIYORUM	KATILIYORUM	BİRAZ KATILIYORUM	KATILIYORUM	KATILMIYORUM	KATILIYORUM	BİRAZ KATILIYORUM	KATILIYORUM	KATILIYORUM	KATILIYORUM	KATILIYORUM	KATILIYORUM	KATILIYORUM	BİRAZ KATILIYORUM	KATILIYORUM	KATILIYORUM	BİRAZ KATILIYORUM	KATILIYORUM	KATILIYORUM	KATILIYORUM	KATILMIYORUM	KATILIYORUM	BİRAZ KATILIYORUM	BİRAZ KATILIYORUM	KATILIYORUM	KATILIYORUM	BİRAZ KATILIYORUM
kadın	29	evli	yok	2-4	spor yöneticiliği	yok	KATILIYORUM	KATILIYORUM	KATILMIYORUM	KATILMIYORUM	biraz katılıyorum	kesinlikle KATILIYORUM	KATILIYORUM	kesinlikle KATILIYORUM	kesinlikle KATILMIYORUM seçenek	kesinlikle KATILMIYORUM seçenek	biraz katılıyorum	kesinlikle KATILIYORUM	biraz katılıyorum	kesinlikle KATILIYORUM	KATILIYORUM	kesinlikle KATILMIYORUM seçenek	KESİNLİKLE KATILIYORUM	KESİNLİKLE KATILIYORUM	KESİNLİKLE KATILIYORUM	KESİNLİKLE KATILIYORUM	KESİNLİKLE KATILIYORUM	KESİNLİKLE KATILIYORUM	KATILIYORUM	KESİNLİKLE KATILIYORUM	KATILIYORUM	KESİNLİKLE KATILIYORUM	KATILIYORUM	KESİNLİKLE KATILIYORUM	KATILIYORUM	KATILIYORUM	BİRAZ KATILIYORUM	KESİNLİKLE KATILIYORUM	KESİNLİKLE KATILIYORUM	KESİNLİKLE KATILIYORUM	KESİNLİKLE KATILIYORUM	KESİNLİKLE KATILIYORUM	KESİNLİKLE KATILIYORUM	KESİNLİKLE KATILIYORUM	KESİNLİKLE KATILIYORUM	KATILIYORUM	KESİNLİKLE KATILIYORUM	KESİNLİKLE KATILIYORUM	KESİNLİKLE KATILIYORUM
kadın	45	evli	3	1 yıl ve altı	spor yöneticiliği	yok	kesinlikle KATILMIYORUM seçenek	kesinlikle KATILMIYORUM seçenek	KATILMIYORUM	KATILIYORUM	KATILMIYORUM	KATILMIYORUM	kesinlikle KATILMIYORUM seçenek	KATILIYORUM	kesinlikle KATILMIYORUM seçenek	KATILIYORUM	KATILIYORUM	KATILIYORUM	KATILMIYORUM	biraz katılıyorum	KATILMIYORUM	kesinlikle KATILMIYORUM seçenek	KESİNLİKLE KATILMIYORUM	KESİNLİKLE KATILIYORUM	KESİNLİKLE KATILIYORUM	KATILMIYORUM	BİRAZ KATILIYORUM	BİRAZ KATILIYORUM	BİRAZ KATILIYORUM	KESİNLİKLE KATILIYORUM	KATILIYORUM	BİRAZ KATILIYORUM	BİRAZ KATILIYORUM	KATILIYORUM	KATILMIYORUM	KESİNLİKLE KATILIYORUM	BİRAZ KATILIYORUM	BİRAZ KATILIYORUM	KESİNLİKLE KATILMIYORUM	KESİNLİKLE KATILIYORUM	KATILMIYORUM	BİRAZ KATILIYORUM	KATILIYORUM	KESİNLİKLE KATILIYORUM	BİRAZ KATILIYORUM	KATILMIYORUM	KATILMIYORUM	BİRAZ KATILIYORUM	KESİNLİKLE KATILMIYORUM
erkek	51	bekar	3	17 ve üzeri	diğer	yok	KATILMIYORUM	KATILMIYORUM	KATILMIYORUM	biraz katılıyorum	biraz katılıyorum	biraz katılıyorum	biraz katılıyorum	biraz katılıyorum	KATILMIYORUM	KATILMIYORUM	KATILMIYORUM	KATILMIYORUM	biraz katılıyorum	biraz katılıyorum	biraz katılıyorum	biraz katılıyorum	BİRAZ KATILIYORUM	BİRAZ KATILIYORUM	BİRAZ KATILIYORUM	BİRAZ KATILIYORUM	KATILMIYORUM	KATILIYORUM	KESİNLİKLE KATILMIYORUM	BİRAZ KATILIYORUM	BİRAZ KATILIYORUM	BİRAZ KATILIYORUM	BİRAZ KATILIYORUM	BİRAZ KATILIYORUM	BİRAZ KATILIYORUM	KATILMIYORUM	KATILMIYORUM	BİRAZ KATILIYORUM	KATILMIYORUM	BİRAZ KATILIYORUM	BİRAZ KATILIYORUM	KATILMIYORUM	BİRAZ KATILIYORUM	KATILMIYORUM	KATILMIYORUM	KATILMIYORUM	KATILMIYORUM	BİRAZ KATILIYORUM	KATILMIYORUM
erkek	36	bekar	yok	2-4	spor yöneticiliği	yüksek lisans öğrenci	KATILIYORUM	KATILIYORUM	KATILIYORUM	KATILIYORUM	KATILIYORUM	KATILIYORUM	KATILIYORUM	KATILIYORUM	KATILIYORUM	KATILIYORUM	KATILIYORUM	KATILIYORUM	KATILIYORUM	biraz katılıyorum	kesinlikle KATILIYORUM	KATILIYORUM	KESİNLİKLE KATILIYORUM	KESİNLİKLE KATILIYORUM	KESİNLİKLE KATILIYORUM	KESİNLİKLE KATILIYORUM	KESİNLİKLE KATILIYORUM	KATILIYORUM	KESİNLİKLE KATILIYORUM	KESİNLİKLE KATILIYORUM	KESİNLİKLE KATILIYORUM	KESİNLİKLE KATILIYORUM	KESİNLİKLE KATILIYORUM	KESİNLİKLE KATILIYORUM	KESİNLİKLE KATILIYORUM	KESİNLİKLE KATILIYORUM	KESİNLİKLE KATILIYORUM	KESİNLİKLE KATILIYORUM	KESİNLİKLE KATILIYORUM	KESİNLİKLE KATILIYORUM	BİRAZ KATILIYORUM	KATILIYORUM	BİRAZ KATILIYORUM	BİRAZ KATILIYORUM	KATILIYORUM	KATILIYORUM	KATILIYORUM	KATILIYORUM	KATILIYORUM
erkek	41	evli	1	5-7	diğer	yok	KATILIYORUM	kesinlikle KATILIYORUM	KATILIYORUM	KATILIYORUM	biraz katılıyorum	KATILIYORUM	biraz katılıyorum	biraz katılıyorum	KATILIYORUM	KATILIYORUM	KATILMIYORUM	KATILMIYORUM	KATILIYORUM	KATILIYORUM	KATILIYORUM	KATILMIYORUM	KATILIYORUM	KESİNLİKLE KATILIYORUM	KATILIYORUM	KESİNLİKLE KATILIYORUM	KATILIYORUM	KATILIYORUM	KATILIYORUM	KESİNLİKLE KATILIYORUM	BİRAZ KATILIYORUM	KATILIYORUM	KESİNLİKLE KATILIYORUM	KESİNLİKLE KATILIYORUM	KESİNLİKLE KATILIYORUM	KESİNLİKLE KATILIYORUM	BİRAZ KATILIYORUM	KATILIYORUM	BİRAZ KATILIYORUM	KATILMIYORUM	KATILIYORUM	BİRAZ KATILIYORUM	KATILMIYORUM	KATILMIYORUM	KATILMIYORUM	KATILIYORUM	KATILIYORUM	KATILMIYORUM	KESİNLİKLE KATILIYORUM
erkek	46	evli	2	11-13	diğer	yok	KATILIYORUM	KATILIYORUM	biraz katılıyorum	biraz katılıyorum	KATILIYORUM	biraz katılıyorum	biraz katılıyorum	KATILIYORUM	biraz katılıyorum	biraz katılıyorum	KATILMIYORUM	biraz katılıyorum	KATILIYORUM	KATILIYORUM	KATILIYORUM	biraz katılıyorum	KESİNLİKLE KATILIYORUM	KESİNLİKLE KATILIYORUM	KATILIYORUM	KATILIYORUM	KATILIYORUM	KESİNLİKLE KATILIYORUM	KATILIYORUM	KATILIYORUM	KESİNLİKLE KATILIYORUM	KATILIYORUM	KATILIYORUM	KATILIYORUM	KATILIYORUM	KATILIYORUM	KATILIYORUM	KATILIYORUM	KATILIYORUM	BİRAZ KATILIYORUM	BİRAZ KATILIYORUM	BİRAZ KATILIYORUM	KATILMIYORUM	BİRAZ KATILIYORUM	BİRAZ KATILIYORUM	KATILMIYORUM	BİRAZ KATILIYORUM	BİRAZ KATILIYORUM	KATILMIYORUM
erkek	29	evli	2	5-7	diğer	yok	KATILIYORUM, kesinlikle KATILIYORUM	KATILIYORUM, kesinlikle KATILIYORUM	KATILIYORUM	KATILIYORUM	KATILIYORUM	KATILIYORUM	KATILIYORUM	KATILIYORUM	KATILIYORUM	KATILIYORUM	biraz katılıyorum	KATILIYORUM	KATILIYORUM	KATILIYORUM	KATILIYORUM	biraz katılıyorum	KESİNLİKLE KATILIYORUM	KESİNLİKLE KATILIYORUM	KESİNLİKLE KATILIYORUM	KESİNLİKLE KATILIYORUM	KESİNLİKLE KATILIYORUM	KESİNLİKLE KATILIYORUM	KESİNLİKLE KATILIYORUM	KESİNLİKLE KATILIYORUM	KESİNLİKLE KATILIYORUM	KESİNLİKLE KATILIYORUM	KESİNLİKLE KATILIYORUM	KATILIYORUM	BİRAZ KATILIYORUM	KESİNLİKLE KATILIYORUM	KESİNLİKLE KATILIYORUM	KESİNLİKLE KATILIYORUM	KESİNLİKLE KATILIYORUM	KESİNLİKLE KATILIYORUM	KESİNLİKLE KATILIYORUM	KESİNLİKLE KATILIYORUM	BİRAZ KATILIYORUM	KESİNLİKLE KATILIYORUM	KATILIYORUM, KESİNLİKLE KATILIYORUM	KATILIYORUM, KESİNLİKLE KATILIYORUM	KESİNLİKLE KATILIYORUM	KESİNLİKLE KATILIYORUM	KESİNLİKLE KATILIYORUM
erkek	45	bekar	yok	14-16	diğer	yok	biraz katılıyorum	KATILIYORUM	KATILIYORUM	KATILIYORUM	biraz katılıyorum	KATILIYORUM	KATILIYORUM	KATILIYORUM	KATILIYORUM	KATILIYORUM	biraz katılıyorum	KATILIYORUM	KATILIYORUM	KATILIYORUM	KATILIYORUM	biraz katılıyorum	KATILIYORUM	KATILIYORUM	KATILIYORUM	KESİNLİKLE KATILIYORUM	KESİNLİKLE KATILIYORUM	KESİNLİKLE KATILIYORUM	KATILIYORUM	KESİNLİKLE KATILIYORUM	KESİNLİKLE KATILIYORUM	KATILIYORUM	KESİNLİKLE KATILIYORUM	KESİNLİKLE KATILIYORUM	KATILMIYORUM	BİRAZ KATILIYORUM	BİRAZ KATILIYORUM	KATILIYORUM	KATILIYORUM	KESİNLİKLE KATILIYORUM	KESİNLİKLE KATILIYORUM	KATILIYORUM	KATILIYORUM	KESİNLİKLE KATILIYORUM	KATILIYORUM	BİRAZ KATILIYORUM	KESİNLİKLE KATILIYORUM	KATILIYORUM	KATILIYORUM
erkek	37	evli	2	8-10	diğer	yok	KATILIYORUM	KATILIYORUM	KATILMIYORUM	KATILIYORUM	biraz katılıyorum	biraz katılıyorum	KATILIYORUM	biraz katılıyorum	KATILIYORUM	KATILIYORUM	KATILMIYORUM	biraz katılıyorum	KATILIYORUM	KATILIYORUM	KATILMIYORUM	biraz katılıyorum	KESİNLİKLE KATILIYORUM	KESİNLİKLE KATILIYORUM	KESİNLİKLE KATILIYORUM	KATILIYORUM	KESİNLİKLE KATILIYORUM	KESİNLİKLE KATILIYORUM	KESİNLİKLE KATILIYORUM	KESİNLİKLE KATILIYORUM	KESİNLİKLE KATILIYORUM	BİRAZ KATILIYORUM	KESİNLİKLE KATILIYORUM	KESİNLİKLE KATILIYORUM	KESİNLİKLE KATILIYORUM	KESİNLİKLE KATILIYORUM	KESİNLİKLE KATILIYORUM	KESİNLİKLE KATILIYORUM	KESİNLİKLE KATILIYORUM	KESİNLİKLE KATILIYORUM	KESİNLİKLE KATILIYORUM	KATILIYORUM	KESİNLİKLE KATILIYORUM	KATILIYORUM	KATILIYORUM	KATILIYORUM	KESİNLİKLE KATILIYORUM	KESİNLİKLE KATILIYORUM	KESİNLİKLE KATILIYORUM
erkek	27	bekar	yok	5-7	spor yöneticiliği	yok	kesinlikle KATILIYORUM	KATILIYORUM	KATILIYORUM	KATILIYORUM	biraz katılıyorum	KATILIYORUM	KATILIYORUM	biraz katılıyorum	KATILIYORUM	KATILIYORUM	KATILIYORUM	KATILIYORUM	KATILIYORUM	KATILIYORUM	KATILIYORUM	KATILIYORUM	KESİNLİKLE KATILIYORUM	KATILIYORUM	KESİNLİKLE KATILIYORUM	KATILIYORUM	KATILIYORUM	KATILIYORUM	KESİNLİKLE KATILIYORUM	KATILIYORUM	KESİNLİKLE KATILIYORUM	KESİNLİKLE KATILIYORUM	KATILIYORUM	KATILIYORUM	KESİNLİKLE KATILIYORUM	KATILIYORUM	KESİNLİKLE KATILIYORUM	KESİNLİKLE KATILIYORUM	KESİNLİKLE KATILIYORUM	KESİNLİKLE KATILIYORUM	KESİNLİKLE KATILIYORUM	KESİNLİKLE KATILIYORUM	KATILIYORUM	KESİNLİKLE KATILIYORUM	KATILIYORUM, KESİNLİKLE KATILIYORUM	KATILIYORUM	KESİNLİKLE KATILIYORUM	KESİNLİKLE KATILIYORUM	KESİNLİKLE KATILIYORUM
erkek	45	evli	2	2-4	diğer	yok	biraz katılıyorum	KATILMIYORUM	kesinlikle KATILMIYORUM seçenek	kesinlikle KATILMIYORUM seçenek	biraz katılıyorum	KATILIYORUM	KATILIYORUM	biraz katılıyorum	biraz katılıyorum	biraz katılıyorum	kesinlikle KATILMIYORUM seçenek	biraz katılıyorum	KATILIYORUM	KATILIYORUM	KATILIYORUM	KATILMIYORUM	KESİNLİKLE KATILIYORUM	KATILIYORUM	BİRAZ KATILIYORUM	KESİNLİKLE KATILIYORUM	KATILIYORUM	KESİNLİKLE KATILIYORUM	KESİNLİKLE KATILIYORUM	KESİNLİKLE KATILIYORUM	KESİNLİKLE KATILIYORUM	KATILIYORUM	KESİNLİKLE KATILIYORUM	KATILIYORUM	KESİNLİKLE KATILIYORUM	KESİNLİKLE KATILIYORUM	KESİNLİKLE KATILIYORUM	KATILIYORUM	BİRAZ KATILIYORUM	KATILIYORUM	BİRAZ KATILIYORUM	BİRAZ KATILIYORUM	KESİNLİKLE KATILIYORUM	KATILIYORUM	KESİNLİKLE KATILIYORUM	KESİNLİKLE KATILIYORUM	KATILIYORUM	KESİNLİKLE KATILIYORUM	KESİNLİKLE KATILIYORUM
erkek	39	evli	2	17 ve üzeri	diğer	yok	biraz katılıyorum	biraz katılıyorum	biraz katılıyorum, KATILIYORUM	KATILMIYORUM	biraz katılıyorum	KATILMIYORUM	KATILMIYORUM	biraz katılıyorum, KATILIYORUM	KATILMIYORUM	KATILMIYORUM	biraz katılıyorum	biraz katılıyorum, KATILIYORUM	KATILIYORUM	biraz katılıyorum	KATILMIYORUM, biraz katılıyorum	KATILMIYORUM	KATILIYORUM, KESİNLİKLE KATILIYORUM	KATILIYORUM, KESİNLİKLE KATILIYORUM	KATILIYORUM, KESİNLİKLE KATILIYORUM	KATILIYORUM, KESİNLİKLE KATILIYORUM	KATILIYORUM, KESİNLİKLE KATILIYORUM	KATILIYORUM, KESİNLİKLE KATILIYORUM	KATILIYORUM, KESİNLİKLE KATILIYORUM	KATILIYORUM, KESİNLİKLE KATILIYORUM	KATILIYORUM, KESİNLİKLE KATILIYORUM	KATILIYORUM, KESİNLİKLE KATILIYORUM	KATILIYORUM, KESİNLİKLE KATILIYORUM	KATILIYORUM, KESİNLİKLE KATILIYORUM	KATILIYORUM, KESİNLİKLE KATILIYORUM	KATILIYORUM, KESİNLİKLE KATILIYORUM	KATILIYORUM, KESİNLİKLE KATILIYORUM	KATILIYORUM, KESİNLİKLE KATILIYORUM	BİRAZ KATILIYORUM, KATILIYORUM	BİRAZ KATILIYORUM, KATILIYORUM	KATILIYORUM, KESİNLİKLE KATILIYORUM	BİRAZ KATILIYORUM, KATILIYORUM	KATILIYORUM, KESİNLİKLE KATILIYORUM	BİRAZ KATILIYORUM, KATILIYORUM	KATILMIYORUM, BİRAZ KATILIYORUM	KATILMIYORUM, BİRAZ KATILIYORUM	BİRAZ KATILIYORUM, KATILIYORUM	BİRAZ KATILIYORUM, KATILIYORUM	BİRAZ KATILIYORUM, KATILIYORUM
kadın	40	bekar	yok	14-16	antrenörlük	yok	kesinlikle KATILMIYORUM seçenek	kesinlikle KATILMIYORUM seçenek	kesinlikle KATILMIYORUM seçenek	kesinlikle KATILMIYORUM seçenek	kesinlikle KATILMIYORUM seçenek	kesinlikle KATILMIYORUM seçenek	kesinlikle KATILIYORUM	kesinlikle KATILMIYORUM seçenek	kesinlikle KATILMIYORUM seçenek	kesinlikle KATILMIYORUM seçenek	kesinlikle KATILMIYORUM seçenek	kesinlikle KATILMIYORUM seçenek, KATILMIYORUM	kesinlikle KATILIYORUM	kesinlikle KATILMIYORUM seçenek	KATILMIYORUM	kesinlikle KATILMIYORUM seçenek	KESİNLİKLE KATILIYORUM	KESİNLİKLE KATILIYORUM	BİRAZ KATILIYORUM	KESİNLİKLE KATILIYORUM	KESİNLİKLE KATILMIYORUM	BİRAZ KATILIYORUM	KESİNLİKLE KATILMIYORUM	KESİNLİKLE KATILMIYORUM	KESİNLİKLE KATILIYORUM	KESİNLİKLE KATILMIYORUM	KESİNLİKLE KATILIYORUM	KESİNLİKLE KATILIYORUM	KATILIYORUM	KESİNLİKLE KATILIYORUM	KESİNLİKLE KATILMIYORUM, KESİNLİKLE KATILIYORUM	KESİNLİKLE KATILIYORUM	KESİNLİKLE KATILMIYORUM	KESİNLİKLE KATILIYORUM	KESİNLİKLE KATILMIYORUM	KESİNLİKLE KATILMIYORUM	BİRAZ KATILIYORUM	KESİNLİKLE KATILMIYORUM	KESİNLİKLE KATILMIYORUM	KESİNLİKLE KATILMIYORUM, KESİNLİKLE KATILIYORUM	KESİNLİKLE KATILMIYORUM	BİRAZ KATILIYORUM	BİRAZ KATILIYORUM
kadın	36	bekar	1	11-13	spor yönetciliği	doktora öğrenci	kesinlikle KATILMIYORUM seçenek	KATILMIYORUM	KATILMIYORUM	biraz katılıyorum	biraz katılıyorum	kesinlikle KATILMIYORUM seçenek	KATILIYORUM	kesinlikle KATILMIYORUM seçenek	KATILMIYORUM	biraz katılıyorum	KATILMIYORUM	KATILMIYORUM	KATILMIYORUM	KATILMIYORUM	KATILMIYORUM	KATILMIYORUM	KATILIYORUM	BİRAZ KATILIYORUM	BİRAZ KATILIYORUM	KATILIYORUM	KATILMIYORUM, KESİNLİKLE KATILIYORUM	KATILIYORUM	BİRAZ KATILIYORUM	BİRAZ KATILIYORUM	KATILIYORUM	KATILMIYORUM, BİRAZ KATILIYORUM	KATILIYORUM	BİRAZ KATILIYORUM	BİRAZ KATILIYORUM	BİRAZ KATILIYORUM	BİRAZ KATILIYORUM	BİRAZ KATILIYORUM	KATILMIYORUM	KATILIYORUM	KATILMIYORUM	KATILMIYORUM	KATILMIYORUM	BİRAZ KATILIYORUM	KATILMIYORUM	BİRAZ KATILIYORUM	BİRAZ KATILIYORUM	BİRAZ KATILIYORUM	BİRAZ KATILIYORUM
erkek	38	evli	3	11-13	diğer	yok	KATILIYORUM	biraz katılıyorum	biraz katılıyorum	biraz katılıyorum	biraz katılıyorum	kesinlikle KATILIYORUM	KATILIYORUM	biraz katılıyorum	KATILIYORUM	biraz katılıyorum	biraz katılıyorum	biraz katılıyorum	biraz katılıyorum	biraz katılıyorum	kesinlikle KATILIYORUM	kesinlikle KATILIYORUM	KATILIYORUM	BİRAZ KATILIYORUM	KATILIYORUM	KESİNLİKLE KATILIYORUM	KATILIYORUM	KATILMIYORUM	KATILIYORUM	BİRAZ KATILIYORUM	BİRAZ KATILIYORUM, KESİNLİKLE KATILIYORUM	BİRAZ KATILIYORUM, KESİNLİKLE KATILIYORUM	KESİNLİKLE KATILIYORUM	BİRAZ KATILIYORUM	KATILIYORUM	KATILIYORUM	KESİNLİKLE KATILIYORUM	KATILIYORUM	KATILIYORUM	KATILIYORUM	KATILIYORUM	BİRAZ KATILIYORUM	BİRAZ KATILIYORUM	KATILIYORUM	KESİNLİKLE KATILMIYORUM	BİRAZ KATILIYORUM	KATILIYORUM	KATILIYORUM	BİRAZ KATILIYORUM
erkek	29	bekar	yok	5-7	spor yönetciliği	yok	kesinlikle KATILMIYORUM seçenek	KATILMIYORUM	KATILMIYORUM	KATILMIYORUM	KATILMIYORUM	KATILMIYORUM	KATILIYORUM	KATILMIYORUM	KATILMIYORUM	KATILMIYORUM	KATILMIYORUM	KATILMIYORUM	biraz katılıyorum	KATILMIYORUM	KATILMIYORUM	KATILMIYORUM	KATILIYORUM	KATILIYORUM	KESİNLİKLE KATILIYORUM	KESİNLİKLE KATILIYORUM	KATILIYORUM	KATILIYORUM	KESİNLİKLE KATILIYORUM	KESİNLİKLE KATILIYORUM	KATILIYORUM	KATILIYORUM	KESİNLİKLE KATILIYORUM	KESİNLİKLE KATILIYORUM	KESİNLİKLE KATILIYORUM	KESİNLİKLE KATILIYORUM	KESİNLİKLE KATILMIYORUM	KESİNLİKLE KATILIYORUM	KESİNLİKLE KATILIYORUM	KESİNLİKLE KATILIYORUM	KESİNLİKLE KATILIYORUM	KESİNLİKLE KATILIYORUM	KATILIYORUM	KATILIYORUM	KATILIYORUM	KATILIYORUM	KATILIYORUM	KATILIYORUM	BİRAZ KATILIYORUM
erkek	32	bekar	yok	5-7	spor yöneticliği	yok	KATILIYORUM	KATILIYORUM	KATILIYORUM	KATILIYORUM	KATILIYORUM	KATILIYORUM	KATILIYORUM	KATILIYORUM	KATILIYORUM	biraz katılıyorum	KATILIYORUM	KATILIYORUM	KATILIYORUM	biraz katılıyorum	KATILIYORUM	KATILMIYORUM	KESİNLİKLE KATILIYORUM	KESİNLİKLE KATILIYORUM	KESİNLİKLE KATILIYORUM	KESİNLİKLE KATILIYORUM	KATILMIYORUM	KATILIYORUM	BİRAZ KATILIYORUM	KATILIYORUM	KATILIYORUM	KATILIYORUM	KATILIYORUM	KATILIYORUM	KATILIYORUM	KATILIYORUM	KATILIYORUM	BİRAZ KATILIYORUM	KATILIYORUM	BİRAZ KATILIYORUM	KATILIYORUM	KATILIYORUM	KATILMIYORUM	KATILMIYORUM	KATILMIYORUM	BİRAZ KATILIYORUM	KATILIYORUM	KATILIYORUM	KATILIYORUM
kadın	29	evli	1	8-10	diğer	yüksek lisans öğrenci	kesinlikle KATILIYORUM	KATILIYORUM	KATILIYORUM	KATILIYORUM	KATILIYORUM	KATILIYORUM	KATILIYORUM	KATILIYORUM	biraz katılıyorum	KATILMIYORUM	biraz katılıyorum	biraz katılıyorum	biraz katılıyorum	KATILIYORUM	KATILIYORUM	KATILIYORUM	KATILIYORUM	BİRAZ KATILIYORUM	KATILIYORUM	KESİNLİKLE KATILIYORUM	BİRAZ KATILIYORUM	KATILIYORUM	KATILIYORUM	KATILIYORUM	KATILIYORUM	KATILIYORUM	KATILIYORUM	KATILIYORUM	KATILIYORUM	KATILIYORUM	KATILIYORUM	KATILIYORUM	KATILIYORUM	KATILIYORUM	KATILIYORUM	KATILIYORUM	KESİNLİKLE KATILIYORUM	KATILIYORUM	KESİNLİKLE KATILIYORUM	KESİNLİKLE KATILIYORUM	KESİNLİKLE KATILIYORUM	KESİNLİKLE KATILIYORUM	KESİNLİKLE KATILIYORUM
kadın	36	bekar	yok	8-10	rekreasyon	yok	KATILIYORUM	KATILIYORUM	KATILIYORUM	KATILIYORUM	KATILIYORUM	KATILIYORUM	biraz katılıyorum	KATILIYORUM	KATILIYORUM	KATILIYORUM	KATILIYORUM	KATILIYORUM	KATILIYORUM	KATILIYORUM	KATILIYORUM	KATILIYORUM	KESİNLİKLE KATILIYORUM	KATILIYORUM	KATILIYORUM	KATILIYORUM	BİRAZ KATILIYORUM	KATILIYORUM	KATILIYORUM	KATILIYORUM	KATILIYORUM	KATILIYORUM	KATILIYORUM	KATILIYORUM	KATILIYORUM	KATILIYORUM	BİRAZ KATILIYORUM	KATILIYORUM	BİRAZ KATILIYORUM	BİRAZ KATILIYORUM	BİRAZ KATILIYORUM	BİRAZ KATILIYORUM	BİRAZ KATILIYORUM	BİRAZ KATILIYORUM	BİRAZ KATILIYORUM	BİRAZ KATILIYORUM	BİRAZ KATILIYORUM	KATILIYORUM	BİRAZ KATILIYORUM
kadın	31	evli	yok	5-7	diğer	yok	KATILIYORUM	KATILIYORUM	KATILMIYORUM	biraz katılıyorum	KATILIYORUM	biraz katılıyorum	KATILIYORUM	KATILIYORUM	biraz katılıyorum	KATILIYORUM	kesinlikle KATILIYORUM	KATILIYORUM	kesinlikle KATILIYORUM	KATILIYORUM	KATILIYORUM	KATILIYORUM	KATILIYORUM	KATILIYORUM	KATILIYORUM	KESİNLİKLE KATILIYORUM	KATILIYORUM	BİRAZ KATILIYORUM	KATILIYORUM	KATILIYORUM	KATILIYORUM	KATILIYORUM	KATILIYORUM	BİRAZ KATILIYORUM	BİRAZ KATILIYORUM	KATILIYORUM	KATILIYORUM	KESİNLİKLE KATILIYORUM	KATILIYORUM	KATILIYORUM	KATILIYORUM	BİRAZ KATILIYORUM	KATILMIYORUM	BİRAZ KATILIYORUM	BİRAZ KATILIYORUM	BİRAZ KATILIYORUM	KESİNLİKLE KATILIYORUM	KATILIYORUM	KATILIYORUM
kadın	26	bekar	yok	1 yıl ve altı	spor yöneticiliği	yüksek lisans öğrenci	KATILIYORUM	KATILIYORUM	KATILIYORUM	KATILIYORUM	KATILIYORUM	KATILIYORUM	KATILIYORUM	KATILIYORUM	KATILIYORUM	KATILIYORUM	KATILIYORUM	KATILIYORUM	KATILIYORUM	KATILIYORUM	KATILIYORUM	KATILIYORUM	KATILIYORUM	KATILIYORUM	KATILIYORUM	KATILIYORUM	KATILIYORUM	KATILIYORUM	KATILIYORUM	KATILIYORUM	KATILIYORUM	KATILIYORUM	KATILIYORUM	KATILIYORUM	KATILIYORUM	KATILIYORUM	KATILIYORUM	KATILIYORUM	KATILMIYORUM	BİRAZ KATILIYORUM	KATILIYORUM	KATILMIYORUM	KATILMIYORUM	KESİNLİKLE KATILMIYORUM	KESİNLİKLE KATILMIYORUM	KESİNLİKLE KATILMIYORUM	KESİNLİKLE KATILMIYORUM	KATILMIYORUM	KESİNLİKLE KATILMIYORUM
erkek	37	evli	1	2-4	diğer	yok	KATILIYORUM	KATILIYORUM	KATILIYORUM	KATILIYORUM	KATILIYORUM	biraz katılıyorum	KATILIYORUM	KATILIYORUM	KATILMIYORUM	KATILIYORUM	KATILMIYORUM	biraz katılıyorum	KATILIYORUM	biraz katılıyorum	KATILMIYORUM	KATILMIYORUM	KESİNLİKLE KATILIYORUM	KESİNLİKLE KATILIYORUM	KATILIYORUM	KESİNLİKLE KATILIYORUM	KATILIYORUM	KESİNLİKLE KATILIYORUM	KESİNLİKLE KATILIYORUM	KATILIYORUM	KESİNLİKLE KATILIYORUM	BİRAZ KATILIYORUM	KESİNLİKLE KATILIYORUM	KESİNLİKLE KATILIYORUM	KESİNLİKLE KATILIYORUM	KESİNLİKLE KATILIYORUM	KATILIYORUM	KATILIYORUM	KATILIYORUM	KESİNLİKLE KATILIYORUM	KATILIYORUM	KATILIYORUM	KESİNLİKLE KATILIYORUM	KATILIYORUM	KATILIYORUM	KATILIYORUM	KESİNLİKLE KATILIYORUM	KATILIYORUM	KESİNLİKLE KATILIYORUM
erkek	40	evli	3	11-13	spor yöneticiliği	yok	kesinlikle KATILIYORUM	kesinlikle KATILIYORUM	KATILIYORUM	KATILIYORUM	kesinlikle KATILIYORUM	KATILIYORUM	KATILIYORUM	KATILIYORUM	KATILIYORUM	kesinlikle KATILIYORUM	KATILIYORUM	KATILIYORUM	kesinlikle KATILIYORUM	kesinlikle KATILIYORUM	kesinlikle KATILIYORUM	KATILIYORUM	KESİNLİKLE KATILIYORUM	KESİNLİKLE KATILIYORUM	KESİNLİKLE KATILIYORUM	KESİNLİKLE KATILIYORUM	KATILIYORUM	KATILIYORUM	KESİNLİKLE KATILIYORUM	KESİNLİKLE KATILIYORUM	KESİNLİKLE KATILIYORUM	KESİNLİKLE KATILIYORUM	KESİNLİKLE KATILIYORUM	KESİNLİKLE KATILIYORUM	KESİNLİKLE KATILIYORUM	KESİNLİKLE KATILIYORUM	KESİNLİKLE KATILIYORUM	KESİNLİKLE KATILIYORUM	KESİNLİKLE KATILIYORUM	KESİNLİKLE KATILIYORUM	KESİNLİKLE KATILIYORUM	KESİNLİKLE KATILIYORUM	KATILIYORUM	KESİNLİKLE KATILIYORUM	KESİNLİKLE KATILIYORUM	KESİNLİKLE KATILIYORUM	KESİNLİKLE KATILIYORUM	KESİNLİKLE KATILIYORUM	KESİNLİKLE KATILIYORUM
erkek	39	evli	2	11-13	diğer	yok	KATILIYORUM	KATILIYORUM	KATILIYORUM	KATILIYORUM	KATILIYORUM	KATILIYORUM	KATILIYORUM	KATILIYORUM	KATILIYORUM	KATILIYORUM	kesinlikle KATILIYORUM	KATILIYORUM	kesinlikle KATILIYORUM	KATILIYORUM	KATILIYORUM	KATILIYORUM	KATILIYORUM	KESİNLİKLE KATILIYORUM	KATILIYORUM	KATILIYORUM	BİRAZ KATILIYORUM	BİRAZ KATILIYORUM	BİRAZ KATILIYORUM	KESİNLİKLE KATILIYORUM	KATILIYORUM	BİRAZ KATILIYORUM	KATILIYORUM	KESİNLİKLE KATILIYORUM	KESİNLİKLE KATILIYORUM	KATILIYORUM	KATILMIYORUM	KESİNLİKLE KATILIYORUM	KATILIYORUM	KATILIYORUM	KESİNLİKLE KATILIYORUM	KATILIYORUM	KATILIYORUM	KATILIYORUM	KATILIYORUM	KATILIYORUM	KATILIYORUM	KATILIYORUM	KATILIYORUM
erkek	28	bekar	yok	1 yıl ve altı	antrenörlük	yok	KATILIYORUM	biraz katılıyorum	biraz katılıyorum	biraz katılıyorum	biraz katılıyorum	biraz katılıyorum	biraz katılıyorum	biraz katılıyorum	KATILIYORUM	biraz katılıyorum	biraz katılıyorum	KATILIYORUM	KATILMIYORUM	biraz katılıyorum	biraz katılıyorum	biraz katılıyorum	KATILIYORUM	BİRAZ KATILIYORUM	KATILIYORUM	BİRAZ KATILIYORUM	KATILIYORUM	BİRAZ KATILIYORUM	BİRAZ KATILIYORUM	KATILIYORUM	KATILIYORUM	KATILIYORUM	KATILIYORUM	BİRAZ KATILIYORUM	KATILIYORUM	KATILIYORUM	BİRAZ KATILIYORUM	KATILIYORUM	BİRAZ KATILIYORUM	KATILIYORUM	KATILIYORUM	KATILIYORUM	KATILIYORUM	BİRAZ KATILIYORUM	KATILMIYORUM	BİRAZ KATILIYORUM	BİRAZ KATILIYORUM	KATILIYORUM	KATILIYORUM
kadın	25	bekar	yok	1 yıl ve altı	diğer	yok	kesinlikle KATILIYORUM	KATILMIYORUM	KATILMIYORUM	kesinlikle KATILMIYORUM seçenek	kesinlikle KATILMIYORUM seçenek	kesinlikle KATILMIYORUM seçenek	kesinlikle KATILMIYORUM seçenek	kesinlikle KATILMIYORUM seçenek	KATILIYORUM	kesinlikle KATILMIYORUM seçenek	kesinlikle KATILMIYORUM seçenek	kesinlikle KATILMIYORUM seçenek	kesinlikle KATILMIYORUM seçenek	kesinlikle KATILMIYORUM seçenek	kesinlikle KATILMIYORUM seçenek	kesinlikle KATILMIYORUM seçenek	KESİNLİKLE KATILIYORUM	KESİNLİKLE KATILIYORUM	KESİNLİKLE KATILIYORUM	KESİNLİKLE KATILIYORUM	BİRAZ KATILIYORUM	BİRAZ KATILIYORUM, KESİNLİKLE KATILIYORUM	BİRAZ KATILIYORUM	KATILIYORUM	KESİNLİKLE KATILIYORUM	KATILMIYORUM	KESİNLİKLE KATILIYORUM	KESİNLİKLE KATILIYORUM	KESİNLİKLE KATILIYORUM	KESİNLİKLE KATILIYORUM	BİRAZ KATILIYORUM	BİRAZ KATILIYORUM	KATILIYORUM	KESİNLİKLE KATILIYORUM	KESİNLİKLE KATILIYORUM	KESİNLİKLE KATILIYORUM	KESİNLİKLE KATILIYORUM	KESİNLİKLE KATILIYORUM	KATILMIYORUM	BİRAZ KATILIYORUM	KESİNLİKLE KATILIYORUM	KESİNLİKLE KATILIYORUM	KESİNLİKLE KATILIYORUM
erkek	30	bekar	1	1 yıl ve altı	antrenörlük	yok	kesinlikle KATILIYORUM	kesinlikle KATILIYORUM	kesinlikle KATILIYORUM	kesinlikle KATILIYORUM	kesinlikle KATILIYORUM	kesinlikle KATILIYORUM	kesinlikle KATILIYORUM	kesinlikle KATILIYORUM	kesinlikle KATILIYORUM	kesinlikle KATILIYORUM	kesinlikle KATILIYORUM	kesinlikle KATILIYORUM	kesinlikle KATILIYORUM	kesinlikle KATILIYORUM	kesinlikle KATILIYORUM	kesinlikle KATILIYORUM	KESİNLİKLE KATILIYORUM	KESİNLİKLE KATILIYORUM	KESİNLİKLE KATILIYORUM	KESİNLİKLE KATILIYORUM	BİRAZ KATILIYORUM	KESİNLİKLE KATILIYORUM	KESİNLİKLE KATILIYORUM	KESİNLİKLE KATILIYORUM	KESİNLİKLE KATILIYORUM	KESİNLİKLE KATILIYORUM	KESİNLİKLE KATILIYORUM	KESİNLİKLE KATILIYORUM	KESİNLİKLE KATILIYORUM	KESİNLİKLE KATILIYORUM	KESİNLİKLE KATILIYORUM	KESİNLİKLE KATILIYORUM	KESİNLİKLE KATILIYORUM	KESİNLİKLE KATILIYORUM	KESİNLİKLE KATILIYORUM	KESİNLİKLE KATILIYORUM	KESİNLİKLE KATILIYORUM	KESİNLİKLE KATILIYORUM	KESİNLİKLE KATILIYORUM	KESİNLİKLE KATILIYORUM	KESİNLİKLE KATILIYORUM	KESİNLİKLE KATILIYORUM	KESİNLİKLE KATILIYORUM
erkek	35	evli	yok	2-4	spor yöneticiliği	yok	kesinlikle KATILMIYORUM seçenek	KATILIYORUM	KATILIYORUM	KATILMIYORUM	KATILIYORUM	KATILMIYORUM	KATILMIYORUM	KATILIYORUM	KATILMIYORUM	KATILIYORUM	KATILIYORUM	KATILIYORUM	KATILIYORUM	KATILIYORUM	KATILIYORUM	KATILMIYORUM	KATILIYORUM	KATILIYORUM	KATILIYORUM	KATILIYORUM	BİRAZ KATILIYORUM	KATILIYORUM	BİRAZ KATILIYORUM	KATILIYORUM	KATILIYORUM	KATILIYORUM	KATILIYORUM	KATILIYORUM	KATILIYORUM	KATILIYORUM	BİRAZ KATILIYORUM	KATILIYORUM	KATILIYORUM	KATILIYORUM	KATILIYORUM	KATILIYORUM	KATILIYORUM	KATILIYORUM	KATILIYORUM	KATILIYORUM	KATILIYORUM	KATILIYORUM	KATILIYORUM
erkek	45	bekar	yok	11-13	diğer	yüksek lisans	KATILMIYORUM	biraz katılıyorum	biraz katılıyorum	biraz katılıyorum	KATILIYORUM	KATILMIYORUM	biraz katılıyorum	KATILIYORUM	KATILMIYORUM	KATILMIYORUM	KATILMIYORUM, KATILIYORUM	biraz katılıyorum	KATILMIYORUM	KATILMIYORUM	KATILIYORUM	KATILIYORUM	KATILIYORUM	KATILIYORUM	KESİNLİKLE KATILIYORUM	KESİNLİKLE KATILIYORUM	KATILIYORUM	KATILIYORUM	KATILIYORUM	KATILIYORUM	KESİNLİKLE KATILIYORUM	KATILIYORUM	KESİNLİKLE KATILIYORUM	KESİNLİKLE KATILIYORUM	KATILIYORUM	KATILIYORUM	KATILIYORUM	KATILIYORUM	KATILIYORUM	KATILIYORUM	BİRAZ KATILIYORUM	KATILIYORUM	KATILMIYORUM	KATILIYORUM	KATILIYORUM	KATILIYORUM	KATILIYORUM	KATILIYORUM	KATILIYORUM
erkek	39	evli	yok	2-4	diğer	yok	biraz katılıyorum	KATILMIYORUM	biraz katılıyorum	KATILMIYORUM	biraz katılıyorum	KATILMIYORUM	KATILIYORUM	biraz katılıyorum	KATILMIYORUM	KATILMIYORUM	KATILMIYORUM	biraz katılıyorum	KATILIYORUM	biraz katılıyorum	biraz katılıyorum	KATILMIYORUM	KESİNLİKLE KATILIYORUM	KATILIYORUM	KESİNLİKLE KATILIYORUM	KATILIYORUM	KATILIYORUM	KATILIYORUM	KATILIYORUM	KATILIYORUM	KESİNLİKLE KATILIYORUM	BİRAZ KATILIYORUM	KESİNLİKLE KATILIYORUM	KATILIYORUM	KATILIYORUM	KATILIYORUM	KATILIYORUM	KATILIYORUM	KATILIYORUM	KATILIYORUM	KATILIYORUM	KATILIYORUM	KATILIYORUM	KATILIYORUM	KATILIYORUM	KATILIYORUM	KATILIYORUM	KATILIYORUM	KATILIYORUM
erkek	33	evli	2	1 yıl ve altı	diğer	yok	biraz katılıyorum	KATILMIYORUM	KATILMIYORUM	KATILMIYORUM	KATILMIYORUM	KATILMIYORUM	KATILIYORUM	KATILMIYORUM	KATILMIYORUM	KATILMIYORUM	KATILMIYORUM	KATILMIYORUM	KATILIYORUM	biraz katılıyorum	KATILIYORUM	KATILMIYORUM	KATILIYORUM	KATILIYORUM	BİRAZ KATILIYORUM	BİRAZ KATILIYORUM	BİRAZ KATILIYORUM	KATILIYORUM	KATILMIYORUM	BİRAZ KATILIYORUM	BİRAZ KATILIYORUM	BİRAZ KATILIYORUM	KATILIYORUM	BİRAZ KATILIYORUM	KATILMIYORUM	KATILIYORUM	KATILMIYORUM	KATILMIYORUM	BİRAZ KATILIYORUM	BİRAZ KATILIYORUM	KATILMIYORUM	BİRAZ KATILIYORUM	KATILMIYORUM	BİRAZ KATILIYORUM	BİRAZ KATILIYORUM	KATILMIYORUM	BİRAZ KATILIYORUM	BİRAZ KATILIYORUM	BİRAZ KATILIYORUM
erkek	30	evli	yok	1 yıl ve altı	rekreasyon	yok	biraz katılıyorum	KATILMIYORUM	biraz katılıyorum	biraz katılıyorum	KATILMIYORUM	biraz katılıyorum	KATILIYORUM	biraz katılıyorum	KATILMIYORUM	KATILIYORUM	biraz katılıyorum	biraz katılıyorum	biraz katılıyorum	biraz katılıyorum	KATILIYORUM	biraz katılıyorum	KATILIYORUM	KATILIYORUM	KATILIYORUM	KESİNLİKLE KATILIYORUM	KATILIYORUM	KATILIYORUM	KATILIYORUM	KATILIYORUM	KATILIYORUM	BİRAZ KATILIYORUM	KATILIYORUM	KATILIYORUM	KATILIYORUM	KATILIYORUM	KATILIYORUM	KATILIYORUM	KATILIYORUM	KATILIYORUM	BİRAZ KATILIYORUM	KATILIYORUM	KATILIYORUM	BİRAZ KATILIYORUM	BİRAZ KATILIYORUM	KATILIYORUM	BİRAZ KATILIYORUM	KATILIYORUM	KATILIYORUM
erkek	31	bekar	yok	2-4	diğer	yok	biraz katılıyorum	KATILIYORUM	KATILIYORUM	biraz katılıyorum	biraz katılıyorum	KATILMIYORUM, biraz katılıyorum	KATILMIYORUM	KATILIYORUM	kesinlikle KATILIYORUM	biraz katılıyorum	KATILMIYORUM	biraz katılıyorum	KATILIYORUM	biraz katılıyorum	biraz katılıyorum	KATILIYORUM	BİRAZ KATILIYORUM	KATILIYORUM	KESİNLİKLE KATILIYORUM	KESİNLİKLE KATILIYORUM	KATILMIYORUM	KATILIYORUM	KATILMIYORUM	KATILIYORUM	KATILIYORUM	KATILIYORUM	KATILIYORUM	KATILIYORUM	KATILIYORUM	KESİNLİKLE KATILIYORUM	KATILIYORUM	KATILIYORUM	KATILIYORUM	KATILMIYORUM	BİRAZ KATILIYORUM	BİRAZ KATILIYORUM	KESİNLİKLE KATILMIYORUM	KESİNLİKLE KATILMIYORUM	KESİNLİKLE KATILMIYORUM	KESİNLİKLE KATILMIYORUM	BİRAZ KATILIYORUM	KATILIYORUM	KESİNLİKLE KATILMIYORUM
erkek	30	evli	yok	5-7	diğer	yok	biraz katılıyorum	biraz katılıyorum	KATILMIYORUM	KATILMIYORUM	biraz katılıyorum	biraz katılıyorum	biraz katılıyorum	KATILIYORUM	KATILMIYORUM	biraz katılıyorum	KATILMIYORUM	biraz katılıyorum	biraz katılıyorum	KATILMIYORUM	biraz katılıyorum	KATILMIYORUM	KATILIYORUM	KATILIYORUM	BİRAZ KATILIYORUM	KATILIYORUM	KATILMIYORUM	BİRAZ KATILIYORUM	KATILMIYORUM	KATILIYORUM	KATILIYORUM	BİRAZ KATILIYORUM	KESİNLİKLE KATILIYORUM	KATILIYORUM	KATILIYORUM	KESİNLİKLE KATILIYORUM	KATILMIYORUM	KATILMIYORUM	BİRAZ KATILIYORUM	BİRAZ KATILIYORUM	KATILIYORUM	KATILIYORUM	BİRAZ KATILIYORUM	BİRAZ KATILIYORUM	KATILMIYORUM	BİRAZ KATILIYORUM	KATILIYORUM	KATILIYORUM	KATILIYORUM
erkek	27	evli	yok	2-4	diğer	yok	KATILMIYORUM	kesinlikle KATILIYORUM	KATILMIYORUM	kesinlikle KATILIYORUM	biraz katılıyorum	KATILMIYORUM	KATILIYORUM	kesinlikle KATILMIYORUM seçenek	KATILMIYORUM	biraz katılıyorum	kesinlikle KATILIYORUM	KATILMIYORUM	kesinlikle KATILMIYORUM seçenek	biraz katılıyorum	biraz katılıyorum	biraz katılıyorum	BİRAZ KATILIYORUM	KATILIYORUM	KATILIYORUM	BİRAZ KATILIYORUM	KESİNLİKLE KATILMIYORUM	KATILMIYORUM	BİRAZ KATILIYORUM	BİRAZ KATILIYORUM	KATILIYORUM	BİRAZ KATILIYORUM	KATILIYORUM	KATILIYORUM	BİRAZ KATILIYORUM	KATILIYORUM	KATILIYORUM	KATILIYORUM	BİRAZ KATILIYORUM	KATILMIYORUM	KATILMIYORUM	BİRAZ KATILIYORUM	KATILMIYORUM	BİRAZ KATILIYORUM	BİRAZ KATILIYORUM	BİRAZ KATILIYORUM	BİRAZ KATILIYORUM	KATILIYORUM	BİRAZ KATILIYORUM
erkek	30	evli	yok	5-7	spor yöneticiliği	yok	KATILIYORUM	KATILIYORUM	biraz katılıyorum	KATILIYORUM	KATILMIYORUM	KATILMIYORUM	KATILIYORUM	KATILMIYORUM	KATILMIYORUM	kesinlikle KATILIYORUM	KATILMIYORUM	biraz katılıyorum	biraz katılıyorum	biraz katılıyorum	KATILIYORUM	kesinlikle KATILMIYORUM seçenek	KATILIYORUM	KESİNLİKLE KATILIYORUM	KESİNLİKLE KATILIYORUM	KATILIYORUM	KATILIYORUM	KESİNLİKLE KATILMIYORUM	KATILIYORUM	KESİNLİKLE KATILIYORUM	KESİNLİKLE KATILIYORUM	KESİNLİKLE KATILIYORUM	KATILIYORUM	KESİNLİKLE KATILIYORUM	KESİNLİKLE KATILIYORUM	KESİNLİKLE KATILIYORUM	KATILIYORUM	KATILIYORUM	KATILIYORUM	KATILIYORUM	KATILIYORUM	KATILIYORUM	KESİNLİKLE KATILMIYORUM	BİRAZ KATILIYORUM	BİRAZ KATILIYORUM	KATILIYORUM	KATILIYORUM	KATILIYORUM	KESİNLİKLE KATILIYORUM
kadın	25	bekar	yok	1 yıl ve altı	diğer	yok	KATILIYORUM	KATILIYORUM	biraz katılıyorum	biraz katılıyorum	biraz katılıyorum	KATILIYORUM	KATILMIYORUM	biraz katılıyorum	KATILMIYORUM	KATILIYORUM	kesinlikle KATILMIYORUM seçenek	KATILMIYORUM	KATILIYORUM	biraz katılıyorum	KATILIYORUM	KATILMIYORUM	KATILIYORUM	KESİNLİKLE KATILIYORUM	KESİNLİKLE KATILIYORUM	KESİNLİKLE KATILIYORUM	KATILIYORUM	KATILIYORUM	KATILMIYORUM	KESİNLİKLE KATILIYORUM	KATILIYORUM	KATILIYORUM	KATILIYORUM	KATILIYORUM	KATILIYORUM	KESİNLİKLE KATILIYORUM	BİRAZ KATILIYORUM	KATILIYORUM	KATILMIYORUM	KESİNLİKLE KATILIYORUM	BİRAZ KATILIYORUM	BİRAZ KATILIYORUM	KATILIYORUM	BİRAZ KATILIYORUM	KATILMIYORUM	KATILMIYORUM	KATILIYORUM	BİRAZ KATILIYORUM	KATILIYORUM
kadın	44	evli	3	11-13	diğer	yok	biraz katılıyorum	biraz katılıyorum	KATILMIYORUM	kesinlikle KATILMIYORUM seçenek	biraz katılıyorum	biraz katılıyorum	KATILIYORUM	biraz katılıyorum	KATILIYORUM	KATILIYORUM	biraz katılıyorum	KATILMIYORUM	KATILIYORUM	biraz katılıyorum	KATILIYORUM	biraz katılıyorum	KATILIYORUM	KATILIYORUM	KATILIYORUM	KATILIYORUM	KATILIYORUM	KATILIYORUM	KATILIYORUM	KATILIYORUM	KATILIYORUM	BİRAZ KATILIYORUM	KATILIYORUM	KATILIYORUM	KATILIYORUM	KATILIYORUM	KATILIYORUM	KATILIYORUM	KATILIYORUM	BİRAZ KATILIYORUM	KATILIYORUM	KATILIYORUM	KATILIYORUM	KATILIYORUM	BİRAZ KATILIYORUM	BİRAZ KATILIYORUM	KATILIYORUM	KATILIYORUM	KATILIYORUM
kadın	25	bekar	yok	1 yıl ve altı	diğer	yok	KATILMIYORUM	KATILMIYORUM	KATILMIYORUM	KATILIYORUM	KATILIYORUM	KATILIYORUM	KATILMIYORUM	KATILIYORUM	KATILMIYORUM	KATILIYORUM	biraz katılıyorum	KATILIYORUM	KATILMIYORUM	KATILMIYORUM	KATILIYORUM	KATILMIYORUM	KESİNLİKLE KATILIYORUM	KESİNLİKLE KATILIYORUM	KESİNLİKLE KATILIYORUM	KATILIYORUM	BİRAZ KATILIYORUM	KESİNLİKLE KATILIYORUM	BİRAZ KATILIYORUM	KESİNLİKLE KATILIYORUM	KATILIYORUM	BİRAZ KATILIYORUM	KESİNLİKLE KATILIYORUM	KESİNLİKLE KATILIYORUM	KESİNLİKLE KATILIYORUM	KESİNLİKLE KATILIYORUM	BİRAZ KATILIYORUM	KESİNLİKLE KATILIYORUM	BİRAZ KATILIYORUM	KATILMIYORUM	KESİNLİKLE KATILIYORUM	BİRAZ KATILIYORUM	KATILMIYORUM	KATILMIYORUM	KATILMIYORUM	BİRAZ KATILIYORUM	KATILIYORUM	KATILIYORUM	KATILIYORUM
erkek	47	evli	2	11-13	diğer	yok	KATILIYORUM	KATILMIYORUM	KATILMIYORUM	KATILMIYORUM	KATILMIYORUM	KATILMIYORUM	KATILIYORUM	KATILMIYORUM	KATILMIYORUM	KATILMIYORUM	kesinlikle KATILMIYORUM seçenek	KATILMIYORUM	KATILMIYORUM	KATILMIYORUM	KATILMIYORUM	KATILMIYORUM	KESİNLİKLE KATILIYORUM	KATILIYORUM	KESİNLİKLE KATILIYORUM	KATILIYORUM	KATILMIYORUM	KATILIYORUM	KATILMIYORUM	KATILIYORUM	KATILIYORUM	KATILMIYORUM	KESİNLİKLE KATILIYORUM	KESİNLİKLE KATILIYORUM	KESİNLİKLE KATILIYORUM	KESİNLİKLE KATILIYORUM	KATILIYORUM	KATILIYORUM	KATILIYORUM	KATILMIYORUM, KATILIYORUM	KATILIYORUM	BİRAZ KATILIYORUM	KESİNLİKLE KATILMIYORUM	BİRAZ KATILIYORUM	BİRAZ KATILIYORUM	BİRAZ KATILIYORUM	KESİNLİKLE KATILIYORUM	KATILMIYORUM	KATILIYORUM
kadın	34	evli	3	5-7	diğer	yok	KATILMIYORUM	biraz katılıyorum	biraz katılıyorum	biraz katılıyorum	KATILIYORUM	KATILMIYORUM	biraz katılıyorum	KATILIYORUM	KATILMIYORUM	KATILMIYORUM	KATILMIYORUM, KATILIYORUM	biraz katılıyorum	KATILMIYORUM	KATILMIYORUM	KATILIYORUM	KATILIYORUM	KATILIYORUM	KATILIYORUM	KESİNLİKLE KATILIYORUM	KESİNLİKLE KATILIYORUM	KATILIYORUM	KATILIYORUM	KATILIYORUM	KATILIYORUM	KESİNLİKLE KATILIYORUM	KATILIYORUM	KESİNLİKLE KATILIYORUM	KESİNLİKLE KATILIYORUM	KATILIYORUM	KATILIYORUM	KATILIYORUM	KATILIYORUM	KATILIYORUM	KATILIYORUM	BİRAZ KATILIYORUM	KATILIYORUM	KATILMIYORUM	KATILIYORUM	KATILIYORUM	KATILIYORUM	KATILIYORUM	KATILIYORUM	KATILIYORUM
kadın	28	bekar	yok	8-10	spor yöneticiliği	yüksek lisans	KATILIYORUM	kesinlikle KATILIYORUM	kesinlikle KATILIYORUM	KATILIYORUM	KATILIYORUM	KATILIYORUM	biraz katılıyorum	KATILIYORUM	KATILIYORUM	KATILIYORUM	KATILIYORUM	KATILIYORUM	KATILIYORUM	KATILIYORUM	biraz katılıyorum	KATILIYORUM	KATILIYORUM	KATILIYORUM	KATILIYORUM	KESİNLİKLE KATILIYORUM	KATILIYORUM	KATILIYORUM	KESİNLİKLE KATILIYORUM	KATILIYORUM	KATILIYORUM	KATILIYORUM	KATILIYORUM	KATILIYORUM	KATILIYORUM	KATILIYORUM	KESİNLİKLE KATILIYORUM	KATILIYORUM	KATILIYORUM	KESİNLİKLE KATILIYORUM	KESİNLİKLE KATILIYORUM	KESİNLİKLE KATILIYORUM	KESİNLİKLE KATILIYORUM	KATILIYORUM	BİRAZ KATILIYORUM	KATILIYORUM	KESİNLİKLE KATILIYORUM	KESİNLİKLE KATILIYORUM	KESİNLİKLE KATILIYORUM
kadın	32	bekar	1	2-4	antrenörlük	yok	KATILIYORUM	KATILIYORUM	KATILIYORUM	KATILIYORUM	kesinlikle KATILIYORUM	KATILIYORUM	KATILIYORUM	kesinlikle KATILIYORUM	kesinlikle KATILIYORUM	kesinlikle KATILIYORUM	KATILIYORUM	kesinlikle KATILIYORUM	kesinlikle KATILIYORUM	kesinlikle KATILIYORUM	KATILIYORUM	biraz katılıyorum	KESİNLİKLE KATILIYORUM	KESİNLİKLE KATILIYORUM	KESİNLİKLE KATILIYORUM	KESİNLİKLE KATILIYORUM	KESİNLİKLE KATILIYORUM	KESİNLİKLE KATILIYORUM	KESİNLİKLE KATILIYORUM	KESİNLİKLE KATILIYORUM	KESİNLİKLE KATILIYORUM	KESİNLİKLE KATILIYORUM	KESİNLİKLE KATILIYORUM	KESİNLİKLE KATILIYORUM	KESİNLİKLE KATILIYORUM	KESİNLİKLE KATILIYORUM	KESİNLİKLE KATILIYORUM	KESİNLİKLE KATILIYORUM	KESİNLİKLE KATILIYORUM	KESİNLİKLE KATILIYORUM	KESİNLİKLE KATILIYORUM	KESİNLİKLE KATILIYORUM	KESİNLİKLE KATILIYORUM	KESİNLİKLE KATILIYORUM	KATILIYORUM	KESİNLİKLE KATILIYORUM	KESİNLİKLE KATILIYORUM	KESİNLİKLE KATILIYORUM	KESİNLİKLE KATILIYORUM
erkek	34	evli	2	5-7	diğer	yok	KATILIYORUM	KATILIYORUM	KATILIYORUM	KATILIYORUM	KATILIYORUM	KATILIYORUM	KATILIYORUM	KATILIYORUM	KATILIYORUM	KATILMIYORUM	biraz katılıyorum	KATILIYORUM	KATILIYORUM	KATILIYORUM	KATILIYORUM	KATILIYORUM	KATILIYORUM	KATILIYORUM	KATILIYORUM	KATILIYORUM	KATILIYORUM	KATILIYORUM	KATILIYORUM	KATILIYORUM	KATILIYORUM	KATILIYORUM	KATILIYORUM	KATILIYORUM	KATILIYORUM	KATILIYORUM	KATILIYORUM	KATILIYORUM	KATILIYORUM	KATILIYORUM	KATILIYORUM	KATILIYORUM	BİRAZ KATILIYORUM	KATILIYORUM	KATILIYORUM	KATILIYORUM	KATILIYORUM	KESİNLİKLE KATILIYORUM	KATILIYORUM
erkek	41	evli	4 ve daha fazla	14-16	diğer	yüksek lisans	kesinlikle KATILMIYORUM seçenek	kesinlikle KATILMIYORUM seçenek	KATILIYORUM	biraz katılıyorum	biraz katılıyorum	KATILIYORUM	biraz katılıyorum	KATILMIYORUM	KATILMIYORUM	biraz katılıyorum	biraz katılıyorum	KATILIYORUM	KATILIYORUM	KATILIYORUM	KATILIYORUM	KATILIYORUM	KESİNLİKLE KATILIYORUM	KATILIYORUM	KESİNLİKLE KATILIYORUM	KESİNLİKLE KATILIYORUM	KESİNLİKLE KATILIYORUM	KATILIYORUM	KESİNLİKLE KATILIYORUM	KESİNLİKLE KATILIYORUM	KESİNLİKLE KATILIYORUM	KESİNLİKLE KATILIYORUM	KESİNLİKLE KATILIYORUM	KESİNLİKLE KATILIYORUM	KESİNLİKLE KATILIYORUM	KESİNLİKLE KATILIYORUM	KATILIYORUM	KESİNLİKLE KATILIYORUM	KATILIYORUM	KATILIYORUM	KESİNLİKLE KATILIYORUM	KATILIYORUM	KESİNLİKLE KATILIYORUM	KESİNLİKLE KATILIYORUM	KESİNLİKLE KATILIYORUM	KESİNLİKLE KATILIYORUM	KESİNLİKLE KATILIYORUM	KESİNLİKLE KATILIYORUM	KESİNLİKLE KATILIYORUM
erkek	30	bekar	yok	5-7	spor yöneticiliği	yüksek lisans	KATILIYORUM	KATILIYORUM	KATILIYORUM	KATILIYORUM	KATILIYORUM	biraz katılıyorum	KATILMIYORUM, biraz katılıyorum	biraz katılıyorum	biraz katılıyorum	KATILIYORUM	biraz katılıyorum	biraz katılıyorum	KATILMIYORUM	KATILIYORUM	biraz katılıyorum	biraz katılıyorum	BİRAZ KATILIYORUM	KATILIYORUM	KATILIYORUM	BİRAZ KATILIYORUM	BİRAZ KATILIYORUM	BİRAZ KATILIYORUM	KATILIYORUM	BİRAZ KATILIYORUM	KATILIYORUM	BİRAZ KATILIYORUM	BİRAZ KATILIYORUM	BİRAZ KATILIYORUM	BİRAZ KATILIYORUM	KATILIYORUM	KATILIYORUM	KATILIYORUM	BİRAZ KATILIYORUM	KATILIYORUM	KATILIYORUM	KATILIYORUM	KATILIYORUM	KATILIYORUM	BİRAZ KATILIYORUM	KATILIYORUM	KATILIYORUM	KATILIYORUM	KATILIYORUM
erkek	34	evli	1	11-13	diğer	yok	KATILIYORUM	KATILIYORUM	KATILIYORUM	KATILIYORUM	KATILIYORUM	KATILIYORUM	KATILIYORUM	KATILIYORUM	KATILIYORUM	KATILIYORUM	KATILIYORUM	KATILIYORUM	KATILIYORUM	KATILIYORUM	KATILIYORUM	KATILIYORUM	KATILIYORUM	KATILIYORUM	KATILIYORUM	KATILIYORUM	KATILIYORUM	KATILIYORUM	KATILIYORUM	KATILIYORUM	KATILIYORUM	KATILIYORUM	KATILIYORUM	KATILIYORUM	KATILIYORUM	KATILIYORUM	KATILIYORUM	KATILIYORUM	KATILIYORUM	KATILIYORUM	KATILIYORUM	KATILIYORUM	KATILIYORUM	KATILIYORUM	KATILIYORUM	KATILIYORUM	KATILIYORUM	KATILIYORUM	KATILIYORUM
erkek	31	evli	yok	5-7	antrenörlük	yüksek lisans öğrenci	KATILIYORUM	KATILIYORUM	kesinlikle KATILIYORUM	KATILIYORUM, kesinlikle KATILIYORUM	KATILIYORUM	KATILIYORUM	KATILIYORUM	KATILIYORUM	KATILIYORUM	KATILIYORUM	KATILIYORUM, kesinlikle KATILIYORUM	KATILIYORUM	KATILIYORUM	KATILIYORUM	KATILIYORUM	KATILIYORUM	KESİNLİKLE KATILIYORUM	KATILIYORUM	KATILIYORUM	KATILIYORUM	KATILIYORUM	KATILIYORUM	KATILIYORUM	KESİNLİKLE KATILIYORUM	KATILIYORUM	KATILIYORUM	KATILIYORUM	KATILIYORUM	KATILIYORUM	KESİNLİKLE KATILIYORUM	BİRAZ KATILIYORUM	KATILIYORUM	KATILIYORUM	KESİNLİKLE KATILIYORUM	KESİNLİKLE KATILIYORUM	KATILIYORUM	KATILIYORUM	KATILIYORUM	KATILIYORUM	KATILIYORUM	KESİNLİKLE KATILIYORUM	KATILIYORUM	KATILIYORUM
erkek	33	evli	1	2-4	antrenörlük, diğer	yok	kesinlikle KATILMIYORUM seçenek	biraz katılıyorum	KATILIYORUM	KATILIYORUM	biraz katılıyorum	KATILIYORUM	biraz katılıyorum	biraz katılıyorum	biraz katılıyorum	KATILIYORUM	KATILIYORUM	KATILIYORUM	biraz katılıyorum	biraz katılıyorum	biraz katılıyorum	biraz katılıyorum	KATILIYORUM	KATILIYORUM	BİRAZ KATILIYORUM	KATILIYORUM	BİRAZ KATILIYORUM	BİRAZ KATILIYORUM	BİRAZ KATILIYORUM	KATILIYORUM	KATILIYORUM	BİRAZ KATILIYORUM	KATILIYORUM	KATILIYORUM	BİRAZ KATILIYORUM	BİRAZ KATILIYORUM	BİRAZ KATILIYORUM	BİRAZ KATILIYORUM	BİRAZ KATILIYORUM	KATILIYORUM	KATILIYORUM	BİRAZ KATILIYORUM	BİRAZ KATILIYORUM	KATILIYORUM	BİRAZ KATILIYORUM	KATILIYORUM	KATILIYORUM	BİRAZ KATILIYORUM	KATILIYORUM
erkek	36	evli	1	1 yıl ve altı	antrenörlük	yok	biraz katılıyorum	KATILIYORUM	KATILIYORUM	KATILIYORUM	KATILIYORUM	KATILIYORUM	KATILIYORUM	KATILIYORUM	KATILIYORUM	KATILIYORUM	KATILIYORUM	KATILIYORUM	KATILIYORUM	KATILIYORUM	KATILIYORUM	KATILIYORUM	KATILIYORUM	KATILIYORUM	KATILIYORUM	KATILIYORUM	KATILIYORUM	KATILIYORUM	KATILIYORUM	KATILIYORUM	KATILIYORUM	BİRAZ KATILIYORUM	KATILIYORUM	KATILIYORUM	KATILIYORUM	KATILIYORUM	KATILIYORUM	KATILIYORUM	KATILIYORUM	KATILIYORUM	BİRAZ KATILIYORUM	KESİNLİKLE KATILIYORUM	KESİNLİKLE KATILMIYORUM	KATILIYORUM	BİRAZ KATILIYORUM	KATILIYORUM	KATILIYORUM	KATILIYORUM	KATILIYORUM
kadın	22	bekar	yok	8-10	diğer	yok	kesinlikle KATILIYORUM	kesinlikle KATILIYORUM	kesinlikle KATILIYORUM	kesinlikle KATILIYORUM	kesinlikle KATILIYORUM	kesinlikle KATILIYORUM	kesinlikle KATILIYORUM	kesinlikle KATILIYORUM	kesinlikle KATILIYORUM	kesinlikle KATILIYORUM	kesinlikle KATILIYORUM	kesinlikle KATILIYORUM	kesinlikle KATILIYORUM	kesinlikle KATILIYORUM	kesinlikle KATILIYORUM	kesinlikle KATILIYORUM	KESİNLİKLE KATILIYORUM	KESİNLİKLE KATILIYORUM	KESİNLİKLE KATILIYORUM	KESİNLİKLE KATILIYORUM	KESİNLİKLE KATILIYORUM	KESİNLİKLE KATILIYORUM	KESİNLİKLE KATILIYORUM	KESİNLİKLE KATILIYORUM	KESİNLİKLE KATILIYORUM	KESİNLİKLE KATILIYORUM	KESİNLİKLE KATILIYORUM	KESİNLİKLE KATILIYORUM	KESİNLİKLE KATILIYORUM	KESİNLİKLE KATILIYORUM	KESİNLİKLE KATILIYORUM	KESİNLİKLE KATILIYORUM	KESİNLİKLE KATILIYORUM	KESİNLİKLE KATILIYORUM	KESİNLİKLE KATILIYORUM	KESİNLİKLE KATILIYORUM	KATILMIYORUM	KESİNLİKLE KATILIYORUM	KESİNLİKLE KATILIYORUM	KESİNLİKLE KATILIYORUM	KESİNLİKLE KATILIYORUM	KESİNLİKLE KATILIYORUM	KATILMIYORUM
erkek	38	bekar	yok	2-4	diğer	yok	kesinlikle KATILIYORUM	kesinlikle KATILIYORUM	kesinlikle KATILIYORUM	kesinlikle KATILIYORUM	kesinlikle KATILIYORUM	kesinlikle KATILIYORUM	kesinlikle KATILIYORUM	kesinlikle KATILIYORUM	kesinlikle KATILIYORUM	kesinlikle KATILIYORUM	kesinlikle KATILIYORUM	kesinlikle KATILIYORUM	kesinlikle KATILIYORUM	kesinlikle KATILIYORUM	kesinlikle KATILIYORUM	kesinlikle KATILIYORUM	KESİNLİKLE KATILIYORUM	KESİNLİKLE KATILIYORUM	KESİNLİKLE KATILIYORUM	KESİNLİKLE KATILIYORUM	KESİNLİKLE KATILIYORUM	KESİNLİKLE KATILIYORUM	KESİNLİKLE KATILIYORUM	KESİNLİKLE KATILIYORUM	KESİNLİKLE KATILIYORUM	KESİNLİKLE KATILIYORUM	KESİNLİKLE KATILIYORUM	KESİNLİKLE KATILIYORUM	KESİNLİKLE KATILIYORUM	KESİNLİKLE KATILIYORUM	KESİNLİKLE KATILIYORUM	KESİNLİKLE KATILIYORUM	KESİNLİKLE KATILIYORUM	KESİNLİKLE KATILIYORUM	KESİNLİKLE KATILIYORUM	KESİNLİKLE KATILIYORUM	KESİNLİKLE KATILIYORUM	KESİNLİKLE KATILIYORUM	KESİNLİKLE KATILIYORUM	KESİNLİKLE KATILIYORUM	KESİNLİKLE KATILIYORUM	KESİNLİKLE KATILIYORUM	KESİNLİKLE KATILIYORUM
kadın	24	evli	yok	1 yıl ve altı	spor yöneticiliği	yok	KATILIYORUM	biraz katılıyorum	kesinlikle KATILMIYORUM seçenek	KATILMIYORUM	biraz katılıyorum	biraz katılıyorum	KATILMIYORUM	KATILMIYORUM	biraz katılıyorum	KATILIYORUM	KATILIYORUM	KATILIYORUM	KATILIYORUM	KATILIYORUM	biraz katılıyorum	biraz katılıyorum	BİRAZ KATILIYORUM, KATILIYORUM	BİRAZ KATILIYORUM	BİRAZ KATILIYORUM	BİRAZ KATILIYORUM	BİRAZ KATILIYORUM	KESİNLİKLE KATILMIYORUM, BİRAZ KATILIYORUM, KATILIYORUM	BİRAZ KATILIYORUM	KATILMIYORUM	BİRAZ KATILIYORUM	BİRAZ KATILIYORUM	BİRAZ KATILIYORUM	BİRAZ KATILIYORUM	KATILIYORUM	KATILIYORUM	BİRAZ KATILIYORUM	BİRAZ KATILIYORUM	BİRAZ KATILIYORUM	KATILIYORUM	KATILIYORUM	BİRAZ KATILIYORUM	BİRAZ KATILIYORUM	BİRAZ KATILIYORUM	KATILIYORUM	BİRAZ KATILIYORUM	BİRAZ KATILIYORUM	BİRAZ KATILIYORUM	KATILMIYORUM
kadın	25	bekar	yok	1 yıl ve altı	spor yöneticiliği	yok	kesinlikle KATILIYORUM	kesinlikle KATILIYORUM	kesinlikle KATILIYORUM	kesinlikle KATILIYORUM	kesinlikle KATILIYORUM	kesinlikle KATILIYORUM	biraz katılıyorum	KATILIYORUM	kesinlikle KATILIYORUM	kesinlikle KATILIYORUM	kesinlikle KATILIYORUM	kesinlikle KATILIYORUM	kesinlikle KATILIYORUM	biraz katılıyorum	kesinlikle KATILIYORUM	KATILIYORUM	KESİNLİKLE KATILIYORUM	KESİNLİKLE KATILIYORUM	KESİNLİKLE KATILIYORUM	KESİNLİKLE KATILIYORUM	KATILIYORUM	KATILIYORUM	KESİNLİKLE KATILIYORUM	KESİNLİKLE KATILIYORUM	KESİNLİKLE KATILIYORUM	KATILIYORUM	KESİNLİKLE KATILIYORUM	KESİNLİKLE KATILIYORUM	KESİNLİKLE KATILIYORUM	BİRAZ KATILIYORUM	KESİNLİKLE KATILIYORUM	KESİNLİKLE KATILIYORUM	KESİNLİKLE KATILIYORUM	KESİNLİKLE KATILIYORUM	KESİNLİKLE KATILIYORUM	KESİNLİKLE KATILIYORUM	KESİNLİKLE KATILIYORUM	KESİNLİKLE KATILIYORUM	BİRAZ KATILIYORUM	KATILIYORUM	KESİNLİKLE KATILIYORUM	KESİNLİKLE KATILIYORUM	BİRAZ KATILIYORUM
erkek	38	evli	2	1 yıl ve altı	spor yöneticiliği	yok	KATILIYORUM	KATILIYORUM	KATILIYORUM	biraz katılıyorum	biraz katılıyorum	KATILIYORUM	biraz katılıyorum	KATILIYORUM	KATILMIYORUM	biraz katılıyorum	KATILMIYORUM	biraz katılıyorum	KATILIYORUM	KATILIYORUM	biraz katılıyorum	biraz katılıyorum	KATILIYORUM	KESİNLİKLE KATILIYORUM	KATILIYORUM	KATILIYORUM	BİRAZ KATILIYORUM	BİRAZ KATILIYORUM	KATILIYORUM	KATILIYORUM	KATILIYORUM	BİRAZ KATILIYORUM	KATILIYORUM	KATILIYORUM	KATILIYORUM	KATILIYORUM	BİRAZ KATILIYORUM	KATILIYORUM	KATILIYORUM	KATILIYORUM	KATILIYORUM	KATILIYORUM	BİRAZ KATILIYORUM	KATILIYORUM	KATILIYORUM	KATILIYORUM	KATILIYORUM	KATILIYORUM	KATILIYORUM
kadın	27	evli	3	5-7	spor yöneticiliği	yok	biraz katılıyorum	KATILIYORUM	KATILIYORUM	KATILMIYORUM	KATILIYORUM	biraz katılıyorum	KATILMIYORUM	KATILIYORUM	KATILIYORUM	KATILMIYORUM	KATILMIYORUM	KATILIYORUM	KATILIYORUM	KATILMIYORUM	biraz katılıyorum	KATILMIYORUM	KATILIYORUM	KATILIYORUM	BİRAZ KATILIYORUM	KATILIYORUM	KATILMIYORUM	KATILIYORUM	BİRAZ KATILIYORUM	KATILIYORUM	KATILIYORUM	KATILIYORUM	KATILIYORUM	KATILIYORUM	KATILIYORUM	BİRAZ KATILIYORUM	KATILIYORUM	KATILIYORUM	BİRAZ KATILIYORUM	KATILIYORUM	KATILIYORUM	KATILIYORUM	KATILMIYORUM	KATILIYORUM	BİRAZ KATILIYORUM	BİRAZ KATILIYORUM	KATILIYORUM	KATILIYORUM	BİRAZ KATILIYORUM
kadın	29	evli	yok	2-4	spor yöneticiliği	yok	KATILIYORUM	KATILIYORUM	KATILMIYORUM	KATILMIYORUM	biraz katılıyorum	kesinlikle KATILIYORUM	KATILIYORUM	kesinlikle KATILIYORUM	kesinlikle KATILMIYORUM seçenek	kesinlikle KATILMIYORUM seçenek	biraz katılıyorum	kesinlikle KATILIYORUM	biraz katılıyorum	kesinlikle KATILIYORUM	KATILIYORUM	kesinlikle KATILMIYORUM seçenek	KESİNLİKLE KATILIYORUM	KESİNLİKLE KATILIYORUM	KESİNLİKLE KATILIYORUM	KESİNLİKLE KATILIYORUM	KESİNLİKLE KATILIYORUM	KESİNLİKLE KATILIYORUM	KATILIYORUM	KESİNLİKLE KATILIYORUM	KATILIYORUM	KESİNLİKLE KATILIYORUM	KATILIYORUM	KESİNLİKLE KATILIYORUM	KATILIYORUM	KATILIYORUM	BİRAZ KATILIYORUM	KESİNLİKLE KATILIYORUM	KESİNLİKLE KATILIYORUM	KESİNLİKLE KATILIYORUM	KESİNLİKLE KATILIYORUM	KESİNLİKLE KATILIYORUM	KESİNLİKLE KATILIYORUM	KESİNLİKLE KATILIYORUM	KESİNLİKLE KATILIYORUM	KATILIYORUM	KESİNLİKLE KATILIYORUM	KESİNLİKLE KATILIYORUM	KESİNLİKLE KATILIYORUM
kadın	45	evli	3	1 yıl ve altı	spor yöneticiliği	yok	kesinlikle KATILMIYORUM seçenek	kesinlikle KATILMIYORUM seçenek	KATILMIYORUM	KATILIYORUM	KATILMIYORUM	KATILMIYORUM	kesinlikle KATILMIYORUM seçenek	KATILIYORUM	kesinlikle KATILMIYORUM seçenek	KATILIYORUM	KATILIYORUM	KATILIYORUM	KATILMIYORUM	biraz katılıyorum	KATILMIYORUM	kesinlikle KATILMIYORUM seçenek	KESİNLİKLE KATILMIYORUM	KESİNLİKLE KATILIYORUM	KESİNLİKLE KATILIYORUM	KATILMIYORUM	BİRAZ KATILIYORUM	BİRAZ KATILIYORUM	BİRAZ KATILIYORUM	KESİNLİKLE KATILIYORUM	KATILIYORUM	BİRAZ KATILIYORUM	BİRAZ KATILIYORUM	KATILIYORUM	KATILMIYORUM	KESİNLİKLE KATILIYORUM	BİRAZ KATILIYORUM	BİRAZ KATILIYORUM	KESİNLİKLE KATILMIYORUM	KESİNLİKLE KATILIYORUM	KATILMIYORUM	BİRAZ KATILIYORUM	KATILIYORUM	KESİNLİKLE KATILIYORUM	BİRAZ KATILIYORUM	KATILMIYORUM	KATILMIYORUM	BİRAZ KATILIYORUM	KESİNLİKLE KATILMIYORUM
erkek	51	bekar	3	17 ve üzeri	diğer	yok	KATILMIYORUM	KATILMIYORUM	KATILMIYORUM	biraz katılıyorum	biraz katılıyorum	biraz katılıyorum	biraz katılıyorum	biraz katılıyorum	KATILMIYORUM	KATILMIYORUM	KATILMIYORUM	KATILMIYORUM	biraz katılıyorum	biraz katılıyorum	biraz katılıyorum	biraz katılıyorum	BİRAZ KATILIYORUM	BİRAZ KATILIYORUM	BİRAZ KATILIYORUM	BİRAZ KATILIYORUM	KATILMIYORUM	KATILIYORUM	KESİNLİKLE KATILMIYORUM	BİRAZ KATILIYORUM	BİRAZ KATILIYORUM	BİRAZ KATILIYORUM	BİRAZ KATILIYORUM	BİRAZ KATILIYORUM	BİRAZ KATILIYORUM	KATILMIYORUM	KATILMIYORUM	BİRAZ KATILIYORUM	KATILMIYORUM	BİRAZ KATILIYORUM	BİRAZ KATILIYORUM	KATILMIYORUM	BİRAZ KATILIYORUM	KATILMIYORUM	KATILMIYORUM	KATILMIYORUM	KATILMIYORUM	BİRAZ KATILIYORUM	KATILMIYORUM
erkek	36	bekar	yok	2-4	spor yöneticiliği	yüksek lisans öğrenci	KATILIYORUM	KATILIYORUM	KATILIYORUM	KATILIYORUM	KATILIYORUM	KATILIYORUM	KATILIYORUM	KATILIYORUM	KATILIYORUM	KATILIYORUM	KATILIYORUM	KATILIYORUM	KATILIYORUM	biraz katılıyorum	kesinlikle KATILIYORUM	KATILIYORUM	KESİNLİKLE KATILIYORUM	KESİNLİKLE KATILIYORUM	KESİNLİKLE KATILIYORUM	KESİNLİKLE KATILIYORUM	KESİNLİKLE KATILIYORUM	KATILIYORUM	KESİNLİKLE KATILIYORUM	KESİNLİKLE KATILIYORUM	KESİNLİKLE KATILIYORUM	KESİNLİKLE KATILIYORUM	KESİNLİKLE KATILIYORUM	KESİNLİKLE KATILIYORUM	KESİNLİKLE KATILIYORUM	KESİNLİKLE KATILIYORUM	KESİNLİKLE KATILIYORUM	KESİNLİKLE KATILIYORUM	KESİNLİKLE KATILIYORUM	KESİNLİKLE KATILIYORUM	BİRAZ KATILIYORUM	KATILIYORUM	BİRAZ KATILIYORUM	BİRAZ KATILIYORUM	KATILIYORUM	KATILIYORUM	KATILIYORUM	KATILIYORUM	KATILIYORUM
erkek	41	evli	1	5-7	diğer	yok	KATILIYORUM	kesinlikle KATILIYORUM	KATILIYORUM	KATILIYORUM	biraz katılıyorum	KATILIYORUM	biraz katılıyorum	biraz katılıyorum	KATILIYORUM	KATILIYORUM	KATILMIYORUM	KATILMIYORUM	KATILIYORUM	KATILIYORUM	KATILIYORUM	KATILMIYORUM	KATILIYORUM	KESİNLİKLE KATILIYORUM	KATILIYORUM	KESİNLİKLE KATILIYORUM	KATILIYORUM	KATILIYORUM	KATILIYORUM	KESİNLİKLE KATILIYORUM	BİRAZ KATILIYORUM	KATILIYORUM	KESİNLİKLE KATILIYORUM	KESİNLİKLE KATILIYORUM	KESİNLİKLE KATILIYORUM	KESİNLİKLE KATILIYORUM	BİRAZ KATILIYORUM	KATILIYORUM	BİRAZ KATILIYORUM	KATILMIYORUM	KATILIYORUM	BİRAZ KATILIYORUM	KATILMIYORUM	KATILMIYORUM	KATILMIYORUM	KATILIYORUM	KATILIYORUM	KATILMIYORUM	KESİNLİKLE KATILIYORUM
erkek	46	evli	2	11-13	diğer	yok	KATILIYORUM	KATILIYORUM	biraz katılıyorum	biraz katılıyorum	KATILIYORUM	biraz katılıyorum	biraz katılıyorum	KATILIYORUM	biraz katılıyorum	biraz katılıyorum	KATILMIYORUM	biraz katılıyorum	KATILIYORUM	KATILIYORUM	KATILIYORUM	biraz katılıyorum	KESİNLİKLE KATILIYORUM	KESİNLİKLE KATILIYORUM	KATILIYORUM	KATILIYORUM	KATILIYORUM	KESİNLİKLE KATILIYORUM	KATILIYORUM	KATILIYORUM	KESİNLİKLE KATILIYORUM	KATILIYORUM	KATILIYORUM	KATILIYORUM	KATILIYORUM	KATILIYORUM	KATILIYORUM	KATILIYORUM	KATILIYORUM	BİRAZ KATILIYORUM	BİRAZ KATILIYORUM	BİRAZ KATILIYORUM	KATILMIYORUM	BİRAZ KATILIYORUM	BİRAZ KATILIYORUM	KATILMIYORUM	BİRAZ KATILIYORUM	BİRAZ KATILIYORUM	KATILMIYORUM
erkek	29	evli	2	5-7	diğer	yok	KATILIYORUM, kesinlikle KATILIYORUM	KATILIYORUM, kesinlikle KATILIYORUM	KATILIYORUM	KATILIYORUM	KATILIYORUM	KATILIYORUM	KATILIYORUM	KATILIYORUM	KATILIYORUM	KATILIYORUM	biraz katılıyorum	KATILIYORUM	KATILIYORUM	KATILIYORUM	KATILIYORUM	biraz katılıyorum	KESİNLİKLE KATILIYORUM	KESİNLİKLE KATILIYORUM	KESİNLİKLE KATILIYORUM	KESİNLİKLE KATILIYORUM	KESİNLİKLE KATILIYORUM	KESİNLİKLE KATILIYORUM	KESİNLİKLE KATILIYORUM	KESİNLİKLE KATILIYORUM	KESİNLİKLE KATILIYORUM	KESİNLİKLE KATILIYORUM	KESİNLİKLE KATILIYORUM	KATILIYORUM	BİRAZ KATILIYORUM	KESİNLİKLE KATILIYORUM	KESİNLİKLE KATILIYORUM	KESİNLİKLE KATILIYORUM	KESİNLİKLE KATILIYORUM	KESİNLİKLE KATILIYORUM	KESİNLİKLE KATILIYORUM	KESİNLİKLE KATILIYORUM	BİRAZ KATILIYORUM	KESİNLİKLE KATILIYORUM	KATILIYORUM, KESİNLİKLE KATILIYORUM	KATILIYORUM, KESİNLİKLE KATILIYORUM	KESİNLİKLE KATILIYORUM	KESİNLİKLE KATILIYORUM	KESİNLİKLE KATILIYORUM
erkek	45	bekar	yok	14-16	diğer	yok	biraz katılıyorum	KATILIYORUM	KATILIYORUM	KATILIYORUM	biraz katılıyorum	KATILIYORUM	KATILIYORUM	KATILIYORUM	KATILIYORUM	KATILIYORUM	biraz katılıyorum	KATILIYORUM	KATILIYORUM	KATILIYORUM	KATILIYORUM	biraz katılıyorum	KATILIYORUM	KATILIYORUM	KATILIYORUM	KESİNLİKLE KATILIYORUM	KESİNLİKLE KATILIYORUM	KESİNLİKLE KATILIYORUM	KATILIYORUM	KESİNLİKLE KATILIYORUM	KESİNLİKLE KATILIYORUM	KATILIYORUM	KESİNLİKLE KATILIYORUM	KESİNLİKLE KATILIYORUM	KATILMIYORUM	BİRAZ KATILIYORUM	BİRAZ KATILIYORUM	KATILIYORUM	KATILIYORUM	KESİNLİKLE KATILIYORUM	KESİNLİKLE KATILIYORUM	KATILIYORUM	KATILIYORUM	KESİNLİKLE KATILIYORUM	KATILIYORUM	BİRAZ KATILIYORUM	KESİNLİKLE KATILIYORUM	KATILIYORUM	KATILIYORUM
erkek	37	evli	2	8-10	diğer	yok	KATILIYORUM	KATILIYORUM	KATILMIYORUM	KATILIYORUM	biraz katılıyorum	biraz katılıyorum	KATILIYORUM	biraz katılıyorum	KATILIYORUM	KATILIYORUM	KATILMIYORUM	biraz katılıyorum	KATILIYORUM	KATILIYORUM	KATILMIYORUM	biraz katılıyorum	KESİNLİKLE KATILIYORUM	KESİNLİKLE KATILIYORUM	KESİNLİKLE KATILIYORUM	KATILIYORUM	KESİNLİKLE KATILIYORUM	KESİNLİKLE KATILIYORUM	KESİNLİKLE KATILIYORUM	KESİNLİKLE KATILIYORUM	KESİNLİKLE KATILIYORUM	BİRAZ KATILIYORUM	KESİNLİKLE KATILIYORUM	KESİNLİKLE KATILIYORUM	KESİNLİKLE KATILIYORUM	KESİNLİKLE KATILIYORUM	KESİNLİKLE KATILIYORUM	KESİNLİKLE KATILIYORUM	KESİNLİKLE KATILIYORUM	KESİNLİKLE KATILIYORUM	KESİNLİKLE KATILIYORUM	KATILIYORUM	KESİNLİKLE KATILIYORUM	KATILIYORUM	KATILIYORUM	KATILIYORUM	KESİNLİKLE KATILIYORUM	KESİNLİKLE KATILIYORUM	KESİNLİKLE KATILIYORUM
erkek	27	bekar	yok	5-7	spor yöneticiliği	yok	kesinlikle KATILIYORUM	KATILIYORUM	KATILIYORUM	KATILIYORUM	biraz katılıyorum	KATILIYORUM	KATILIYORUM	biraz katılıyorum	KATILIYORUM	KATILIYORUM	KATILIYORUM	KATILIYORUM	KATILIYORUM	KATILIYORUM	KATILIYORUM	KATILIYORUM	KESİNLİKLE KATILIYORUM	KATILIYORUM	KESİNLİKLE KATILIYORUM	KATILIYORUM	KATILIYORUM	KATILIYORUM	KESİNLİKLE KATILIYORUM	KATILIYORUM	KESİNLİKLE KATILIYORUM	KESİNLİKLE KATILIYORUM	KATILIYORUM	KATILIYORUM	KESİNLİKLE KATILIYORUM	KATILIYORUM	KESİNLİKLE KATILIYORUM	KESİNLİKLE KATILIYORUM	KESİNLİKLE KATILIYORUM	KESİNLİKLE KATILIYORUM	KESİNLİKLE KATILIYORUM	KESİNLİKLE KATILIYORUM	KATILIYORUM	KESİNLİKLE KATILIYORUM	KATILIYORUM, KESİNLİKLE KATILIYORUM	KATILIYORUM	KESİNLİKLE KATILIYORUM	KESİNLİKLE KATILIYORUM	KESİNLİKLE KATILIYORUM
erkek	45	evli	2	2-4	diğer	yok	biraz katılıyorum	KATILMIYORUM	kesinlikle KATILMIYORUM seçenek	kesinlikle KATILMIYORUM seçenek	biraz katılıyorum	KATILIYORUM	KATILIYORUM	biraz katılıyorum	biraz katılıyorum	biraz katılıyorum	kesinlikle KATILMIYORUM seçenek	biraz katılıyorum	KATILIYORUM	KATILIYORUM	KATILIYORUM	KATILMIYORUM	KESİNLİKLE KATILIYORUM	KATILIYORUM	BİRAZ KATILIYORUM	KESİNLİKLE KATILIYORUM	KATILIYORUM	KESİNLİKLE KATILIYORUM	KESİNLİKLE KATILIYORUM	KESİNLİKLE KATILIYORUM	KESİNLİKLE KATILIYORUM	KATILIYORUM	KESİNLİKLE KATILIYORUM	KATILIYORUM	KESİNLİKLE KATILIYORUM	KESİNLİKLE KATILIYORUM	KESİNLİKLE KATILIYORUM	KATILIYORUM	BİRAZ KATILIYORUM	KATILIYORUM	BİRAZ KATILIYORUM	BİRAZ KATILIYORUM	KESİNLİKLE KATILIYORUM	KATILIYORUM	KESİNLİKLE KATILIYORUM	KESİNLİKLE KATILIYORUM	KATILIYORUM	KESİNLİKLE KATILIYORUM	KESİNLİKLE KATILIYORUM
kadın	50	evli	2	17 ve üzeri	diğer	yok	biraz katılıyorum	KATILMIYORUM	biraz katılıyorum	biraz katılıyorum	KATILMIYORUM	biraz katılıyorum	KATILIYORUM	biraz katılıyorum	KATILMIYORUM	KATILIYORUM	biraz katılıyorum	biraz katılıyorum	biraz katılıyorum	biraz katılıyorum	KATILIYORUM	biraz katılıyorum	KATILIYORUM	KATILIYORUM	KATILIYORUM	KESİNLİKLE KATILIYORUM	KATILIYORUM	KATILIYORUM	KATILIYORUM	KATILIYORUM	KATILIYORUM	BİRAZ KATILIYORUM	KATILIYORUM	KATILIYORUM	KATILIYORUM	KATILIYORUM	KATILIYORUM	KATILIYORUM	KATILIYORUM	KATILIYORUM	BİRAZ KATILIYORUM	KATILIYORUM	KATILIYORUM	BİRAZ KATILIYORUM	BİRAZ KATILIYORUM	KATILIYORUM	BİRAZ KATILIYORUM	KATILIYORUM	KATILIYORUM
kadın	35	evli	yok	5-7	rekreasyon	yok	biraz katılıyorum	KATILIYORUM	KATILIYORUM	biraz katılıyorum	biraz katılıyorum	KATILMIYORUM, biraz katılıyorum	KATILMIYORUM	KATILIYORUM	kesinlikle KATILIYORUM	biraz katılıyorum	KATILMIYORUM	biraz katılıyorum	KATILIYORUM	biraz katılıyorum	biraz katılıyorum	KATILIYORUM	BİRAZ KATILIYORUM	KATILIYORUM	KESİNLİKLE KATILIYORUM	KESİNLİKLE KATILIYORUM	KATILMIYORUM	KATILIYORUM	KATILMIYORUM	KATILIYORUM	KATILIYORUM	KATILIYORUM	KATILIYORUM	KATILIYORUM	KATILIYORUM	KESİNLİKLE KATILIYORUM	KATILIYORUM	KATILIYORUM	KATILIYORUM	KATILMIYORUM	BİRAZ KATILIYORUM	BİRAZ KATILIYORUM	KESİNLİKLE KATILMIYORUM	KESİNLİKLE KATILMIYORUM	KESİNLİKLE KATILMIYORUM	KESİNLİKLE KATILMIYORUM	BİRAZ KATILIYORUM	KATILIYORUM	KESİNLİKLE KATILMIYORUM
erkek	27	bekar	yok	1 yıl ve altı	antrenörlük	yok	biraz katılıyorum	biraz katılıyorum	KATILMIYORUM	KATILMIYORUM	biraz katılıyorum	biraz katılıyorum	biraz katılıyorum	KATILIYORUM	KATILMIYORUM	biraz katılıyorum	KATILMIYORUM	biraz katılıyorum	biraz katılıyorum	KATILMIYORUM	biraz katılıyorum	KATILMIYORUM	KATILIYORUM	KATILIYORUM	BİRAZ KATILIYORUM	KATILIYORUM	KATILMIYORUM	BİRAZ KATILIYORUM	KATILMIYORUM	KATILIYORUM	KATILIYORUM	BİRAZ KATILIYORUM	KESİNLİKLE KATILIYORUM	KATILIYORUM	KATILIYORUM	KESİNLİKLE KATILIYORUM	KATILMIYORUM	KATILMIYORUM	BİRAZ KATILIYORUM	BİRAZ KATILIYORUM	KATILIYORUM	KATILIYORUM	BİRAZ KATILIYORUM	BİRAZ KATILIYORUM	KATILMIYORUM	BİRAZ KATILIYORUM	KATILIYORUM	KATILIYORUM	KATILIYORUM
kadın	42	evli	yok	8-10	diğer	yok	KATILMIYORUM	kesinlikle KATILIYORUM	KATILMIYORUM	kesinlikle KATILIYORUM	biraz katılıyorum	KATILMIYORUM	KATILIYORUM	kesinlikle KATILMIYORUM seçenek	KATILMIYORUM	biraz katılıyorum	kesinlikle KATILIYORUM	KATILMIYORUM	kesinlikle KATILMIYORUM seçenek	biraz katılıyorum	biraz katılıyorum	biraz katılıyorum	BİRAZ KATILIYORUM	KATILIYORUM	KATILIYORUM	BİRAZ KATILIYORUM	KESİNLİKLE KATILMIYORUM	KATILMIYORUM	BİRAZ KATILIYORUM	BİRAZ KATILIYORUM	KATILIYORUM	BİRAZ KATILIYORUM	KATILIYORUM	KATILIYORUM	BİRAZ KATILIYORUM	KATILIYORUM	KATILIYORUM	KATILIYORUM	BİRAZ KATILIYORUM	KATILMIYORUM	KATILMIYORUM	BİRAZ KATILIYORUM	KATILMIYORUM	BİRAZ KATILIYORUM	BİRAZ KATILIYORUM	BİRAZ KATILIYORUM	BİRAZ KATILIYORUM	KATILIYORUM	BİRAZ KATILIYORUM
erkek	29	bekar	yok	1 yıl ve altı	spor yöneticiliği	yüksek lisans öğrenci	KATILIYORUM	KATILIYORUM	biraz katılıyorum	KATILIYORUM	KATILMIYORUM	KATILMIYORUM	KATILIYORUM	KATILMIYORUM	KATILMIYORUM	kesinlikle KATILIYORUM	KATILMIYORUM	biraz katılıyorum	biraz katılıyorum	biraz katılıyorum	KATILIYORUM	kesinlikle KATILMIYORUM seçenek	KATILIYORUM	KESİNLİKLE KATILIYORUM	KESİNLİKLE KATILIYORUM	KATILIYORUM	KATILIYORUM	KESİNLİKLE KATILMIYORUM	KATILIYORUM	KESİNLİKLE KATILIYORUM	KESİNLİKLE KATILIYORUM	KESİNLİKLE KATILIYORUM	KATILIYORUM	KESİNLİKLE KATILIYORUM	KESİNLİKLE KATILIYORUM	KESİNLİKLE KATILIYORUM	KATILIYORUM	KATILIYORUM	KATILIYORUM	KATILIYORUM	KATILIYORUM	KATILIYORUM	KESİNLİKLE KATILMIYORUM	BİRAZ KATILIYORUM	BİRAZ KATILIYORUM	KATILIYORUM	KATILIYORUM	KATILIYORUM	KESİNLİKLE KATILIYORUM
erkek	37	evli	1	1 yıl ve altı	rekreasyon	yok	KATILIYORUM	KATILIYORUM	biraz katılıyorum	biraz katılıyorum	biraz katılıyorum	KATILIYORUM	KATILMIYORUM	biraz katılıyorum	KATILMIYORUM	KATILIYORUM	kesinlikle KATILMIYORUM seçenek	KATILMIYORUM	KATILIYORUM	biraz katılıyorum	KATILIYORUM	KATILMIYORUM	KATILIYORUM	KESİNLİKLE KATILIYORUM	KESİNLİKLE KATILIYORUM	KESİNLİKLE KATILIYORUM	KATILIYORUM	KATILIYORUM	KATILMIYORUM	KESİNLİKLE KATILIYORUM	KATILIYORUM	KATILIYORUM	KATILIYORUM	KATILIYORUM	KATILIYORUM	KESİNLİKLE KATILIYORUM	BİRAZ KATILIYORUM	KATILIYORUM	KATILMIYORUM	KESİNLİKLE KATILIYORUM	BİRAZ KATILIYORUM	BİRAZ KATILIYORUM	KATILIYORUM	BİRAZ KATILIYORUM	KATILMIYORUM	KATILMIYORUM	KATILIYORUM	BİRAZ KATILIYORUM	KATILIYORUM
kadın	37	bekar	yok	5-7	spor yöneticiliği	yok	biraz katılıyorum	biraz katılıyorum	KATILMIYORUM	kesinlikle KATILMIYORUM seçenek	biraz katılıyorum	biraz katılıyorum	KATILIYORUM	biraz katılıyorum	KATILIYORUM	KATILIYORUM	biraz katılıyorum	KATILMIYORUM	KATILIYORUM	biraz katılıyorum	KATILIYORUM	biraz katılıyorum	KATILIYORUM	KATILIYORUM	KATILIYORUM	KATILIYORUM	KATILIYORUM	KATILIYORUM	KATILIYORUM	KATILIYORUM	KATILIYORUM	BİRAZ KATILIYORUM	KATILIYORUM	KATILIYORUM	KATILIYORUM	KATILIYORUM	KATILIYORUM	KATILIYORUM	KATILIYORUM	BİRAZ KATILIYORUM	KATILIYORUM	KATILIYORUM	KATILIYORUM	KATILIYORUM	BİRAZ KATILIYORUM	BİRAZ KATILIYORUM	KATILIYORUM	KATILIYORUM	KATILIYORUM
erkek	31	evli	yok	1 yıl ve altı	rekreasyon	yok	KATILMIYORUM	KATILMIYORUM	KATILMIYORUM	KATILIYORUM	KATILIYORUM	KATILIYORUM	KATILMIYORUM	KATILIYORUM	KATILMIYORUM	KATILIYORUM	biraz katılıyorum	KATILIYORUM	KATILMIYORUM	KATILMIYORUM	KATILIYORUM	KATILMIYORUM	KESİNLİKLE KATILIYORUM	KESİNLİKLE KATILIYORUM	KESİNLİKLE KATILIYORUM	KATILIYORUM	BİRAZ KATILIYORUM	KESİNLİKLE KATILIYORUM	BİRAZ KATILIYORUM	KESİNLİKLE KATILIYORUM	KATILIYORUM	BİRAZ KATILIYORUM	KESİNLİKLE KATILIYORUM	KESİNLİKLE KATILIYORUM	KESİNLİKLE KATILIYORUM	KESİNLİKLE KATILIYORUM	BİRAZ KATILIYORUM	KESİNLİKLE KATILIYORUM	BİRAZ KATILIYORUM	KATILMIYORUM	KESİNLİKLE KATILIYORUM	BİRAZ KATILIYORUM	KATILMIYORUM	KATILMIYORUM	KATILMIYORUM	BİRAZ KATILIYORUM	KATILIYORUM	KATILIYORUM	KATILIYORUM
erkek	54	evli	1	17 ve üzeri	diğer	yok	KATILIYORUM	KATILMIYORUM	KATILMIYORUM	KATILMIYORUM	KATILMIYORUM	KATILMIYORUM	KATILIYORUM	KATILMIYORUM	KATILMIYORUM	KATILMIYORUM	kesinlikle KATILMIYORUM seçenek	KATILMIYORUM	KATILMIYORUM	KATILMIYORUM	KATILMIYORUM	KATILMIYORUM	KESİNLİKLE KATILIYORUM	KATILIYORUM	KESİNLİKLE KATILIYORUM	KATILIYORUM	KATILMIYORUM	KATILIYORUM	KATILMIYORUM	KATILIYORUM	KATILIYORUM	KATILMIYORUM	KESİNLİKLE KATILIYORUM	KESİNLİKLE KATILIYORUM	KESİNLİKLE KATILIYORUM	KESİNLİKLE KATILIYORUM	KATILIYORUM	KATILIYORUM	KATILIYORUM	KATILMIYORUM, KATILIYORUM	KATILIYORUM	BİRAZ KATILIYORUM	KESİNLİKLE KATILMIYORUM	BİRAZ KATILIYORUM	BİRAZ KATILIYORUM	BİRAZ KATILIYORUM	KESİNLİKLE KATILIYORUM	KATILMIYORUM	KATILIYORUM
kadın	25	bekar	yok	1 yıl ve altı	diğer	yok	KATILIYORUM	KATILIYORUM	KATILIYORUM	KATILIYORUM	KATILIYORUM	KATILIYORUM	biraz katılıyorum	biraz katılıyorum	KATILIYORUM	biraz katılıyorum	biraz katılıyorum	KATILIYORUM	biraz katılıyorum	KATILIYORUM	KATILIYORUM	KATILIYORUM	KATILIYORUM	KATILIYORUM	KATILIYORUM	KATILIYORUM	KATILIYORUM	KATILIYORUM	KATILIYORUM	KATILIYORUM	KATILIYORUM	KATILIYORUM	KATILIYORUM	KATILIYORUM, KESİNLİKLE KATILIYORUM	KATILIYORUM	KATILIYORUM	KATILIYORUM	KATILIYORUM	BİRAZ KATILIYORUM	KATILIYORUM	KATILIYORUM	KATILIYORUM	KATILIYORUM	KATILIYORUM	KATILIYORUM	KATILIYORUM	KATILIYORUM	KATILIYORUM	KATILIYORUM
erkek	39	bekar	1	8-10	rekreasyon	yok	kesinlikle KATILIYORUM	kesinlikle KATILIYORUM	kesinlikle KATILIYORUM	kesinlikle KATILIYORUM	kesinlikle KATILIYORUM	kesinlikle KATILIYORUM	kesinlikle KATILIYORUM	kesinlikle KATILIYORUM	kesinlikle KATILIYORUM	kesinlikle KATILIYORUM	kesinlikle KATILIYORUM	kesinlikle KATILIYORUM	kesinlikle KATILIYORUM	kesinlikle KATILIYORUM	kesinlikle KATILIYORUM	kesinlikle KATILIYORUM	KESİNLİKLE KATILIYORUM	KESİNLİKLE KATILIYORUM	KESİNLİKLE KATILIYORUM	KESİNLİKLE KATILIYORUM	KESİNLİKLE KATILIYORUM	KESİNLİKLE KATILIYORUM	KESİNLİKLE KATILIYORUM	KESİNLİKLE KATILIYORUM	KESİNLİKLE KATILIYORUM	KESİNLİKLE KATILIYORUM	KESİNLİKLE KATILIYORUM	KESİNLİKLE KATILIYORUM	KESİNLİKLE KATILIYORUM	KESİNLİKLE KATILIYORUM	KESİNLİKLE KATILIYORUM	KESİNLİKLE KATILIYORUM	KESİNLİKLE KATILIYORUM	KESİNLİKLE KATILIYORUM	KESİNLİKLE KATILIYORUM	KESİNLİKLE KATILIYORUM	KESİNLİKLE KATILIYORUM	KESİNLİKLE KATILIYORUM	KESİNLİKLE KATILIYORUM	KESİNLİKLE KATILIYORUM	KESİNLİKLE KATILIYORUM	KESİNLİKLE KATILIYORUM	KESİNLİKLE KATILIYORUM
kadın	29	evli	yok	1 yıl ve altı	diğer	yok	kesinlikle KATILIYORUM	KATILIYORUM	kesinlikle KATILIYORUM	KATILIYORUM	kesinlikle KATILIYORUM	KATILIYORUM	KATILIYORUM	kesinlikle KATILIYORUM	biraz katılıyorum	kesinlikle KATILIYORUM	biraz katılıyorum	KATILIYORUM	kesinlikle KATILIYORUM	kesinlikle KATILIYORUM	kesinlikle KATILIYORUM	KATILIYORUM	KESİNLİKLE KATILIYORUM	KATILIYORUM	KATILIYORUM	KESİNLİKLE KATILIYORUM	BİRAZ KATILIYORUM	KESİNLİKLE KATILIYORUM	BİRAZ KATILIYORUM	KATILIYORUM	KATILIYORUM	KESİNLİKLE KATILIYORUM	KATILIYORUM	KATILIYORUM	KATILIYORUM	KESİNLİKLE KATILIYORUM	BİRAZ KATILIYORUM	KATILIYORUM	KATILIYORUM	KESİNLİKLE KATILIYORUM	KESİNLİKLE KATILIYORUM	KATILIYORUM	KATILIYORUM	KATILIYORUM	KATILIYORUM	KATILIYORUM	KESİNLİKLE KATILIYORUM	KESİNLİKLE KATILIYORUM	KESİNLİKLE KATILIYORUM
erkek	48	evli	1	17 ve üzeri	diğer	yok	biraz katılıyorum	kesinlikle KATILIYORUM	kesinlikle KATILIYORUM	KATILIYORUM	KATILIYORUM	biraz katılıyorum	KATILMIYORUM	biraz katılıyorum	biraz katılıyorum	KATILIYORUM	biraz katılıyorum	KATILIYORUM	biraz katılıyorum	KATILMIYORUM	KATILIYORUM	kesinlikle KATILMIYORUM seçenek	KESİNLİKLE KATILIYORUM	KESİNLİKLE KATILIYORUM	KESİNLİKLE KATILIYORUM	KATILIYORUM	KATILIYORUM	KATILIYORUM	BİRAZ KATILIYORUM	KATILIYORUM	KATILIYORUM	KATILIYORUM	KATILIYORUM	KATILIYORUM	BİRAZ KATILIYORUM	KATILIYORUM	KATILIYORUM	KATILIYORUM	BİRAZ KATILIYORUM	KATILIYORUM	KATILIYORUM	KATILMIYORUM	BİRAZ KATILIYORUM	KATILIYORUM	BİRAZ KATILIYORUM	KATILIYORUM	KATILIYORUM	KATILIYORUM	BİRAZ KATILIYORUM
kadın	35	evli	2	8-10	diğer	yok	KATILMIYORUM	KATILMIYORUM	biraz katılıyorum	biraz katılıyorum	biraz katılıyorum	biraz katılıyorum	biraz katılıyorum	KATILIYORUM	biraz katılıyorum	KATILIYORUM	KATILMIYORUM	biraz katılıyorum	biraz katılıyorum	biraz katılıyorum	biraz katılıyorum	KATILIYORUM	KATILIYORUM	KATILIYORUM	KATILIYORUM	KATILIYORUM	KATILIYORUM	KATILIYORUM	KATILIYORUM	KATILIYORUM	KATILIYORUM	KATILIYORUM	KATILIYORUM	KATILIYORUM	KATILIYORUM	KATILIYORUM	KESİNLİKLE KATILIYORUM	KATILIYORUM	KATILIYORUM	KATILIYORUM	KESİNLİKLE KATILIYORUM	KATILIYORUM	KATILMIYORUM	BİRAZ KATILIYORUM	BİRAZ KATILIYORUM	BİRAZ KATILIYORUM	KATILIYORUM	KATILIYORUM	BİRAZ KATILIYORUM
erkek	28	evli	yok	1 yıl ve altı	spor yöneticiliği	yok	biraz katılıyorum	kesinlikle KATILIYORUM	kesinlikle KATILIYORUM	kesinlikle KATILIYORUM	kesinlikle KATILIYORUM	KATILIYORUM	kesinlikle KATILIYORUM	biraz katılıyorum, kesinlikle KATILIYORUM	KATILIYORUM	kesinlikle KATILIYORUM	kesinlikle KATILIYORUM	kesinlikle KATILIYORUM	kesinlikle KATILIYORUM	kesinlikle KATILIYORUM	kesinlikle KATILIYORUM	biraz katılıyorum	KESİNLİKLE KATILIYORUM	KESİNLİKLE KATILIYORUM	KESİNLİKLE KATILIYORUM	KESİNLİKLE KATILIYORUM	KESİNLİKLE KATILIYORUM	KESİNLİKLE KATILIYORUM	KESİNLİKLE KATILIYORUM	KESİNLİKLE KATILIYORUM	KESİNLİKLE KATILIYORUM	KESİNLİKLE KATILIYORUM	KESİNLİKLE KATILIYORUM	KATILIYORUM, KESİNLİKLE KATILIYORUM	KESİNLİKLE KATILIYORUM	KATILIYORUM	KESİNLİKLE KATILIYORUM	KESİNLİKLE KATILIYORUM	KESİNLİKLE KATILIYORUM	KESİNLİKLE KATILIYORUM	KESİNLİKLE KATILIYORUM	KESİNLİKLE KATILIYORUM	KATILMIYORUM, KESİNLİKLE KATILIYORUM	KESİNLİKLE KATILIYORUM	KESİNLİKLE KATILIYORUM	KESİNLİKLE KATILIYORUM	KESİNLİKLE KATILIYORUM	KESİNLİKLE KATILIYORUM	KESİNLİKLE KATILIYORUM
kadın	43	bekar	1	8-10	rekreasyon	yok	katılıyorum	katılıyorum	KATILIYORUM	biraz katılıyorum	biraz katılıyorum	biraz katılıyorum	biraz katılıyorum	KATILIYORUM	biraz katılıyorum	KATILIYORUM	biraz katılıyorum	KATILIYORUM	biraz katılıyorum	kesinlikle KATILMIYORUM seçenek	KATILIYORUM	KATILMIYORUM	KESİNLİKLE KATILIYORUM	KESİNLİKLE KATILIYORUM	KESİNLİKLE KATILIYORUM	KESİNLİKLE KATILIYORUM	BİRAZ KATILIYORUM	KESİNLİKLE KATILIYORUM	KATILIYORUM	KATILIYORUM	KESİNLİKLE KATILIYORUM	BİRAZ KATILIYORUM	KESİNLİKLE KATILIYORUM	KATILIYORUM	KATILIYORUM	KATILIYORUM	BİRAZ KATILIYORUM	BİRAZ KATILIYORUM	KATILIYORUM	KESİNLİKLE KATILIYORUM	KESİNLİKLE KATILIYORUM	KESİNLİKLE KATILIYORUM	KATILMIYORUM	KATILIYORUM	KESİNLİKLE KATILIYORUM	KESİNLİKLE KATILIYORUM	KESİNLİKLE KATILIYORUM	KATILIYORUM	BİRAZ KATILIYORUM
kadın	33	evli	2	1 yıl ve altı	diğer	yok	KATILIYORUM	KATILIYORUM	KATILIYORUM	KATILIYORUM	KATILIYORUM	KATILIYORUM	KATILIYORUM	KATILIYORUM	KATILIYORUM	KATILIYORUM	KATILIYORUM	KATILIYORUM	KATILIYORUM	KATILIYORUM	KATILIYORUM	KATILIYORUM	KATILIYORUM	KATILIYORUM	KATILIYORUM	KATILIYORUM	KATILIYORUM	KATILIYORUM	KATILIYORUM	KATILIYORUM	KATILIYORUM	KATILIYORUM	KATILIYORUM	KATILIYORUM	KATILIYORUM	KATILIYORUM	KATILIYORUM	KATILIYORUM	KATILIYORUM	KATILIYORUM	KATILIYORUM	KATILIYORUM	KATILIYORUM	KATILIYORUM	KATILIYORUM	KATILIYORUM	KATILIYORUM	KATILIYORUM	KATILIYORUM
erkek	30	evli	yok	1 yıl ve altı	rekreasyon	yüksek lisans	KATILMIYORUM	kesinlikle KATILMIYORUM seçenek	KATILMIYORUM	kesinlikle KATILMIYORUM seçenek	KATILMIYORUM	kesinlikle KATILMIYORUM seçenek	biraz katılıyorum	KATILMIYORUM	KATILMIYORUM	KATILMIYORUM	KATILIYORUM	kesinlikle KATILMIYORUM seçenek	kesinlikle KATILIYORUM	biraz katılıyorum	kesinlikle KATILMIYORUM seçenek	KATILMIYORUM	KATILIYORUM	KESİNLİKLE KATILIYORUM	KESİNLİKLE KATILIYORUM	KATILMIYORUM	BİRAZ KATILIYORUM	KATILMIYORUM	KATILIYORUM	KATILIYORUM	KATILIYORUM	BİRAZ KATILIYORUM	KATILIYORUM	KATILIYORUM	KESİNLİKLE KATILIYORUM	KATILIYORUM	KATILIYORUM	KESİNLİKLE KATILIYORUM	KATILIYORUM	KATILIYORUM	KATILIYORUM	KATILIYORUM	KATILMIYORUM	BİRAZ KATILIYORUM	BİRAZ KATILIYORUM	BİRAZ KATILIYORUM	BİRAZ KATILIYORUM	BİRAZ KATILIYORUM	KATILMIYORUM
erkek	31	bekar	yok	2-4	diğer	yok	KATILIYORUM	KATILIYORUM	KATILIYORUM	KATILIYORUM	KATILIYORUM	biraz katılıyorum	KATILIYORUM	KATILIYORUM	KATILMIYORUM	biraz katılıyorum	biraz katılıyorum	KATILIYORUM	KATILIYORUM	biraz katılıyorum	biraz katılıyorum	biraz katılıyorum	KATILIYORUM	KATILIYORUM	KATILIYORUM	KATILIYORUM	BİRAZ KATILIYORUM	KATILIYORUM	KATILIYORUM	BİRAZ KATILIYORUM	KATILIYORUM	KATILIYORUM	KATILIYORUM	BİRAZ KATILIYORUM	KATILIYORUM	KATILIYORUM	KATILIYORUM	BİRAZ KATILIYORUM	BİRAZ KATILIYORUM	BİRAZ KATILIYORUM	KATILIYORUM	BİRAZ KATILIYORUM	BİRAZ KATILIYORUM	BİRAZ KATILIYORUM	BİRAZ KATILIYORUM	BİRAZ KATILIYORUM	KATILIYORUM	BİRAZ KATILIYORUM	BİRAZ KATILIYORUM
erkek	38	evli	yok	11-13	spor yöneticiliği	yok	KATILIYORUM	KATILIYORUM	biraz katılıyorum	biraz katılıyorum	KATILIYORUM	biraz katılıyorum	biraz katılıyorum	biraz katılıyorum	KATILIYORUM	biraz katılıyorum	KATILIYORUM	KATILIYORUM	KATILIYORUM	biraz katılıyorum	biraz katılıyorum	biraz katılıyorum	KATILIYORUM	KATILIYORUM	KATILIYORUM	KATILIYORUM	KATILIYORUM	KATILIYORUM	BİRAZ KATILIYORUM	BİRAZ KATILIYORUM	BİRAZ KATILIYORUM	KATILIYORUM	KATILIYORUM	BİRAZ KATILIYORUM	KATILIYORUM	BİRAZ KATILIYORUM	KATILIYORUM	BİRAZ KATILIYORUM	KATILIYORUM	KATILIYORUM	KATILIYORUM	KATILIYORUM	BİRAZ KATILIYORUM	BİRAZ KATILIYORUM	BİRAZ KATILIYORUM	KATILIYORUM	BİRAZ KATILIYORUM	KATILIYORUM	BİRAZ KATILIYORUM
erkek	32	bekar	yok	2-4	antrenörlük	yüksek lisans	kesinlikle KATILMIYORUM seçenek, KATILIYORUM	KATILIYORUM	KATILIYORUM	biraz katılıyorum	biraz katılıyorum	biraz katılıyorum	KATILIYORUM	biraz katılıyorum	kesinlikle KATILIYORUM	kesinlikle KATILIYORUM	kesinlikle KATILMIYORUM seçenek, biraz katılıyorum	KATILMIYORUM	kesinlikle KATILIYORUM	biraz katılıyorum	KATILIYORUM	biraz katılıyorum	KESİNLİKLE KATILIYORUM	KATILIYORUM	KESİNLİKLE KATILIYORUM	KATILIYORUM	BİRAZ KATILIYORUM	KESİNLİKLE KATILIYORUM	BİRAZ KATILIYORUM	KESİNLİKLE KATILIYORUM	KESİNLİKLE KATILIYORUM	KATILIYORUM	BİRAZ KATILIYORUM, KATILIYORUM	KATILIYORUM	KATILIYORUM	KATILIYORUM	KATILIYORUM	BİRAZ KATILIYORUM	KATILIYORUM	KATILIYORUM	KESİNLİKLE KATILIYORUM	KESİNLİKLE KATILIYORUM	KESİNLİKLE KATILIYORUM	KATILIYORUM	BİRAZ KATILIYORUM	KATILIYORUM	KATILIYORUM	KATILIYORUM	BİRAZ KATILIYORUM
kadın	39	bekar	1	2-4	antrenörlük	yüksek lisans öğrenci	kesinlikle KATILIYORUM	kesinlikle KATILIYORUM	kesinlikle KATILIYORUM	kesinlikle KATILIYORUM	kesinlikle KATILIYORUM	kesinlikle KATILIYORUM	kesinlikle KATILIYORUM	kesinlikle KATILIYORUM	kesinlikle KATILIYORUM	kesinlikle KATILIYORUM	kesinlikle KATILIYORUM	kesinlikle KATILIYORUM	kesinlikle KATILIYORUM	kesinlikle KATILIYORUM	KATILIYORUM	kesinlikle KATILIYORUM	KESİNLİKLE KATILIYORUM	KESİNLİKLE KATILIYORUM	KESİNLİKLE KATILIYORUM	KESİNLİKLE KATILIYORUM	KESİNLİKLE KATILIYORUM	KESİNLİKLE KATILIYORUM	KESİNLİKLE KATILIYORUM	KESİNLİKLE KATILIYORUM	KESİNLİKLE KATILIYORUM	KESİNLİKLE KATILIYORUM	KESİNLİKLE KATILIYORUM	KESİNLİKLE KATILIYORUM	KESİNLİKLE KATILIYORUM	KESİNLİKLE KATILIYORUM	KESİNLİKLE KATILIYORUM	KESİNLİKLE KATILIYORUM	KESİNLİKLE KATILIYORUM	KESİNLİKLE KATILIYORUM	KATILIYORUM	KESİNLİKLE KATILIYORUM	KATILMIYORUM	KATILIYORUM	KATILIYORUM	KATILIYORUM	KESİNLİKLE KATILIYORUM	KESİNLİKLE KATILIYORUM	KESİNLİKLE KATILIYORUM
kadın	27	bekar	yok	8-10	spor yöneticiliği	yok	KATILIYORUM	kesinlikle KATILIYORUM	kesinlikle KATILIYORUM	KATILIYORUM	KATILIYORUM	KATILIYORUM	biraz katılıyorum	KATILIYORUM	KATILIYORUM	KATILIYORUM	KATILIYORUM	KATILIYORUM	KATILIYORUM	KATILIYORUM	biraz katılıyorum	KATILIYORUM	KATILIYORUM	KATILIYORUM	KATILIYORUM	KESİNLİKLE KATILIYORUM	KATILIYORUM	KATILIYORUM	KESİNLİKLE KATILIYORUM	KATILIYORUM	KATILIYORUM	KATILIYORUM	KATILIYORUM	KATILIYORUM	KATILIYORUM	KATILIYORUM	KESİNLİKLE KATILIYORUM	KATILIYORUM	KATILIYORUM	KESİNLİKLE KATILIYORUM	KESİNLİKLE KATILIYORUM	KESİNLİKLE KATILIYORUM	KESİNLİKLE KATILIYORUM	KATILIYORUM	BİRAZ KATILIYORUM	KATILIYORUM	KESİNLİKLE KATILIYORUM	KESİNLİKLE KATILIYORUM	KESİNLİKLE KATILIYORUM
kadın	32	bekar	1	2-4	antrenörlük	yok	KATILIYORUM	KATILIYORUM	KATILIYORUM	KATILIYORUM	kesinlikle KATILIYORUM	KATILIYORUM	KATILIYORUM	kesinlikle KATILIYORUM	kesinlikle KATILIYORUM	kesinlikle KATILIYORUM	KATILIYORUM	kesinlikle KATILIYORUM	kesinlikle KATILIYORUM	kesinlikle KATILIYORUM	KATILIYORUM	biraz katılıyorum	KESİNLİKLE KATILIYORUM	KESİNLİKLE KATILIYORUM	KESİNLİKLE KATILIYORUM	KESİNLİKLE KATILIYORUM	KESİNLİKLE KATILIYORUM	KESİNLİKLE KATILIYORUM	KESİNLİKLE KATILIYORUM	KESİNLİKLE KATILIYORUM	KESİNLİKLE KATILIYORUM	KESİNLİKLE KATILIYORUM	KESİNLİKLE KATILIYORUM	KESİNLİKLE KATILIYORUM	KESİNLİKLE KATILIYORUM	KESİNLİKLE KATILIYORUM	KESİNLİKLE KATILIYORUM	KESİNLİKLE KATILIYORUM	KESİNLİKLE KATILIYORUM	KESİNLİKLE KATILIYORUM	KESİNLİKLE KATILIYORUM	KESİNLİKLE KATILIYORUM	KESİNLİKLE KATILIYORUM	KESİNLİKLE KATILIYORUM	KATILIYORUM	KESİNLİKLE KATILIYORUM	KESİNLİKLE KATILIYORUM	KESİNLİKLE KATILIYORUM	KESİNLİKLE KATILIYORUM
erkek	33	evli	2	5-7	diğer	yok	KATILIYORUM	KATILIYORUM	KATILIYORUM	KATILIYORUM	KATILIYORUM	KATILIYORUM	KATILIYORUM	KATILIYORUM	KATILIYORUM	KATILMIYORUM	biraz katılıyorum	KATILIYORUM	KATILIYORUM	KATILIYORUM	KATILIYORUM	KATILIYORUM	KATILIYORUM	KATILIYORUM	KATILIYORUM	KATILIYORUM	KATILIYORUM	KATILIYORUM	KATILIYORUM	KATILIYORUM	KATILIYORUM	KATILIYORUM	KATILIYORUM	KATILIYORUM	KATILIYORUM	KATILIYORUM	KATILIYORUM	KATILIYORUM	KATILIYORUM	KATILIYORUM	KATILIYORUM	KATILIYORUM	BİRAZ KATILIYORUM	KATILIYORUM	KATILIYORUM	KATILIYORUM	KATILIYORUM	KESİNLİKLE KATILIYORUM	KATILIYORUM
erkek	41	evli	4 ve daha fazla	14-16	diğer	yüksek lisans	kesinlikle KATILMIYORUM seçenek	kesinlikle KATILMIYORUM seçenek	KATILIYORUM	biraz katılıyorum	biraz katılıyorum	KATILIYORUM	biraz katılıyorum	KATILMIYORUM	KATILMIYORUM	biraz katılıyorum	biraz katılıyorum	KATILIYORUM	KATILIYORUM	KATILIYORUM	KATILIYORUM	KATILIYORUM	KESİNLİKLE KATILIYORUM	KATILIYORUM	KESİNLİKLE KATILIYORUM	KESİNLİKLE KATILIYORUM	KESİNLİKLE KATILIYORUM	KATILIYORUM	KESİNLİKLE KATILIYORUM	KESİNLİKLE KATILIYORUM	KESİNLİKLE KATILIYORUM	KESİNLİKLE KATILIYORUM	KESİNLİKLE KATILIYORUM	KESİNLİKLE KATILIYORUM	KESİNLİKLE KATILIYORUM	KESİNLİKLE KATILIYORUM	KATILIYORUM	KESİNLİKLE KATILIYORUM	KATILIYORUM	KATILIYORUM	KESİNLİKLE KATILIYORUM	KATILIYORUM	KESİNLİKLE KATILIYORUM	KESİNLİKLE KATILIYORUM	KESİNLİKLE KATILIYORUM	KESİNLİKLE KATILIYORUM	KESİNLİKLE KATILIYORUM	KESİNLİKLE KATILIYORUM	KESİNLİKLE KATILIYORUM
erkek	30	bekar	yok	5-7	spor yöneticiliği	yüksek lisans	KATILIYORUM	KATILIYORUM	KATILIYORUM	KATILIYORUM	KATILIYORUM	biraz katılıyorum	KATILMIYORUM, biraz katılıyorum	biraz katılıyorum	biraz katılıyorum	KATILIYORUM	biraz katılıyorum	biraz katılıyorum	KATILMIYORUM	KATILIYORUM	biraz katılıyorum	biraz katılıyorum	BİRAZ KATILIYORUM	KATILIYORUM	KATILIYORUM	BİRAZ KATILIYORUM	BİRAZ KATILIYORUM	BİRAZ KATILIYORUM	KATILIYORUM	BİRAZ KATILIYORUM	KATILIYORUM	BİRAZ KATILIYORUM	BİRAZ KATILIYORUM	BİRAZ KATILIYORUM	BİRAZ KATILIYORUM	KATILIYORUM	KATILIYORUM	KATILIYORUM	BİRAZ KATILIYORUM	KATILIYORUM	KATILIYORUM	KATILIYORUM	KATILIYORUM	KATILIYORUM	BİRAZ KATILIYORUM	KATILIYORUM	KATILIYORUM	KATILIYORUM	KATILIYORUM
kadın	35	evli	2	11-13	diğer	yok	KATILIYORUM	KATILIYORUM	KATILIYORUM	KATILIYORUM	KATILIYORUM	KATILIYORUM	KATILIYORUM	KATILIYORUM	KATILIYORUM	KATILIYORUM	KATILIYORUM	KATILIYORUM	KATILIYORUM	KATILIYORUM	KATILIYORUM	KATILIYORUM	KATILIYORUM	KATILIYORUM	KATILIYORUM	KATILIYORUM	KATILIYORUM	KATILIYORUM	KATILIYORUM	KATILIYORUM	KATILIYORUM	KATILIYORUM	KATILIYORUM	KATILIYORUM	KATILIYORUM	KATILIYORUM	KATILIYORUM	KATILIYORUM	KATILIYORUM	KATILIYORUM	KATILIYORUM	KATILIYORUM	KATILIYORUM	KATILIYORUM	KATILIYORUM	KATILIYORUM	KATILIYORUM	KATILIYORUM	KATILIYORUM
erkek	31	evli	yok	5-7	antrenörlük	yüksek lisans öğrenci	KATILIYORUM	KATILIYORUM	kesinlikle KATILIYORUM	KATILIYORUM, kesinlikle KATILIYORUM	KATILIYORUM	KATILIYORUM	KATILIYORUM	KATILIYORUM	KATILIYORUM	KATILIYORUM	KATILIYORUM, kesinlikle KATILIYORUM	KATILIYORUM	KATILIYORUM	KATILIYORUM	KATILIYORUM	KATILIYORUM	KESİNLİKLE KATILIYORUM	KATILIYORUM	KATILIYORUM	KATILIYORUM	KATILIYORUM	KATILIYORUM	KATILIYORUM	KESİNLİKLE KATILIYORUM	KATILIYORUM	KATILIYORUM	KATILIYORUM	KATILIYORUM	KATILIYORUM	KESİNLİKLE KATILIYORUM	BİRAZ KATILIYORUM	KATILIYORUM	KATILIYORUM	KESİNLİKLE KATILIYORUM	KESİNLİKLE KATILIYORUM	KATILIYORUM	KATILIYORUM	KATILIYORUM	KATILIYORUM	KATILIYORUM	KESİNLİKLE KATILIYORUM	KATILIYORUM	KATILIYORUM
erkek	34	evli	1	2-4	diğer	yok	kesinlikle KATILMIYORUM seçenek	biraz katılıyorum	KATILIYORUM	KATILIYORUM	biraz katılıyorum	KATILIYORUM	biraz katılıyorum	biraz katılıyorum	biraz katılıyorum	KATILIYORUM	KATILIYORUM	KATILIYORUM	biraz katılıyorum	biraz katılıyorum	biraz katılıyorum	biraz katılıyorum	KATILIYORUM	KATILIYORUM	BİRAZ KATILIYORUM	KATILIYORUM	BİRAZ KATILIYORUM	BİRAZ KATILIYORUM	BİRAZ KATILIYORUM	KATILIYORUM	KATILIYORUM	BİRAZ KATILIYORUM	KATILIYORUM	KATILIYORUM	BİRAZ KATILIYORUM	BİRAZ KATILIYORUM	BİRAZ KATILIYORUM	BİRAZ KATILIYORUM	BİRAZ KATILIYORUM	KATILIYORUM	KATILIYORUM	BİRAZ KATILIYORUM	BİRAZ KATILIYORUM	KATILIYORUM	BİRAZ KATILIYORUM	KATILIYORUM	KATILIYORUM	BİRAZ KATILIYORUM	KATILIYORUM
erkek	35	evli	1	2-4	antrenörlük	yok	biraz katılıyorum	KATILIYORUM	KATILIYORUM	KATILIYORUM	KATILIYORUM	KATILIYORUM	KATILIYORUM	KATILIYORUM	KATILIYORUM	KATILIYORUM	KATILIYORUM	KATILIYORUM	KATILIYORUM	KATILIYORUM	KATILIYORUM	KATILIYORUM	KATILIYORUM	KATILIYORUM	KATILIYORUM	KATILIYORUM	KATILIYORUM	KATILIYORUM	KATILIYORUM	KATILIYORUM	KATILIYORUM	BİRAZ KATILIYORUM	KATILIYORUM	KATILIYORUM	KATILIYORUM	KATILIYORUM	KATILIYORUM	KATILIYORUM	KATILIYORUM	KATILIYORUM	BİRAZ KATILIYORUM	KESİNLİKLE KATILIYORUM	KESİNLİKLE KATILMIYORUM	KATILIYORUM	BİRAZ KATILIYORUM	KATILIYORUM	KATILIYORUM	KATILIYORUM	KATILIYORUM
kadın	39	bekar	yok	8-10	diğer	yok	kesinlikle KATILIYORUM	kesinlikle KATILIYORUM	kesinlikle KATILIYORUM	kesinlikle KATILIYORUM	kesinlikle KATILIYORUM	kesinlikle KATILIYORUM	kesinlikle KATILIYORUM	kesinlikle KATILIYORUM	kesinlikle KATILIYORUM	kesinlikle KATILIYORUM	kesinlikle KATILIYORUM	kesinlikle KATILIYORUM	kesinlikle KATILIYORUM	kesinlikle KATILIYORUM	kesinlikle KATILIYORUM	kesinlikle KATILIYORUM	KESİNLİKLE KATILIYORUM	KESİNLİKLE KATILIYORUM	KESİNLİKLE KATILIYORUM	KESİNLİKLE KATILIYORUM	KESİNLİKLE KATILIYORUM	KESİNLİKLE KATILIYORUM	KESİNLİKLE KATILIYORUM	KESİNLİKLE KATILIYORUM	KESİNLİKLE KATILIYORUM	KESİNLİKLE KATILIYORUM	KESİNLİKLE KATILIYORUM	KESİNLİKLE KATILIYORUM	KESİNLİKLE KATILIYORUM	KESİNLİKLE KATILIYORUM	KESİNLİKLE KATILIYORUM	KESİNLİKLE KATILIYORUM	KESİNLİKLE KATILIYORUM	KESİNLİKLE KATILIYORUM	KESİNLİKLE KATILIYORUM	KESİNLİKLE KATILIYORUM	KATILMIYORUM	KESİNLİKLE KATILIYORUM	KESİNLİKLE KATILIYORUM	KESİNLİKLE KATILIYORUM	KESİNLİKLE KATILIYORUM	KESİNLİKLE KATILIYORUM	KATILMIYORUM
erkek	35	bekar	yok	2-4	diğer	yok	kesinlikle KATILIYORUM	kesinlikle KATILIYORUM	kesinlikle KATILIYORUM	kesinlikle KATILIYORUM	kesinlikle KATILIYORUM	kesinlikle KATILIYORUM	kesinlikle KATILIYORUM	kesinlikle KATILIYORUM	kesinlikle KATILIYORUM	kesinlikle KATILIYORUM	kesinlikle KATILIYORUM	kesinlikle KATILIYORUM	kesinlikle KATILIYORUM	kesinlikle KATILIYORUM	kesinlikle KATILIYORUM	kesinlikle KATILIYORUM	KESİNLİKLE KATILIYORUM	KESİNLİKLE KATILIYORUM	KESİNLİKLE KATILIYORUM	KESİNLİKLE KATILIYORUM	KESİNLİKLE KATILIYORUM	KESİNLİKLE KATILIYORUM	KESİNLİKLE KATILIYORUM	KESİNLİKLE KATILIYORUM	KESİNLİKLE KATILIYORUM	KESİNLİKLE KATILIYORUM	KESİNLİKLE KATILIYORUM	KESİNLİKLE KATILIYORUM	KESİNLİKLE KATILIYORUM	KESİNLİKLE KATILIYORUM	KESİNLİKLE KATILIYORUM	KESİNLİKLE KATILIYORUM	KESİNLİKLE KATILIYORUM	KESİNLİKLE KATILIYORUM	KESİNLİKLE KATILIYORUM	KESİNLİKLE KATILIYORUM	KESİNLİKLE KATILIYORUM	KESİNLİKLE KATILIYORUM	KESİNLİKLE KATILIYORUM	KESİNLİKLE KATILIYORUM	KESİNLİKLE KATILIYORUM	KESİNLİKLE KATILIYORUM	KESİNLİKLE KATILIYORUM
erkek	36	evli	1	11-13	diğer	yok	KATILIYORUM	KATILIYORUM	KATILIYORUM	KATILIYORUM	KATILIYORUM	KATILIYORUM	biraz katılıyorum	KATILIYORUM	KATILIYORUM	KATILIYORUM	KATILIYORUM	KATILIYORUM	KATILIYORUM	KATILIYORUM	KATILIYORUM	KATILIYORUM	KATILIYORUM	KATILIYORUM	KATILIYORUM	KATILIYORUM	KATILIYORUM	KATILIYORUM	KATILIYORUM	KATILIYORUM	KATILIYORUM	KATILIYORUM	KATILIYORUM	KATILIYORUM	KATILIYORUM	KATILIYORUM	KATILIYORUM	KATILIYORUM	KATILIYORUM	KATILIYORUM	KATILIYORUM	KATILIYORUM	KATILMIYORUM	KATILIYORUM	KATILIYORUM	KATILIYORUM	KATILIYORUM	KATILIYORUM	KATILIYORUM
erkek	32	bekar	yok	1 yıl ve altı	diğer	yok	kesinlikle KATILIYORUM	kesinlikle KATILIYORUM	kesinlikle KATILIYORUM	kesinlikle KATILIYORUM	kesinlikle KATILIYORUM	kesinlikle KATILIYORUM	kesinlikle KATILIYORUM	kesinlikle KATILIYORUM	kesinlikle KATILIYORUM	kesinlikle KATILIYORUM	kesinlikle KATILIYORUM	kesinlikle KATILIYORUM	kesinlikle KATILIYORUM	kesinlikle KATILIYORUM	kesinlikle KATILIYORUM	kesinlikle KATILIYORUM	KESİNLİKLE KATILIYORUM	KESİNLİKLE KATILIYORUM	KESİNLİKLE KATILIYORUM	KESİNLİKLE KATILIYORUM	KESİNLİKLE KATILIYORUM	KESİNLİKLE KATILIYORUM	KESİNLİKLE KATILIYORUM	KESİNLİKLE KATILIYORUM	KESİNLİKLE KATILIYORUM	KESİNLİKLE KATILIYORUM	KESİNLİKLE KATILIYORUM	KESİNLİKLE KATILIYORUM	KESİNLİKLE KATILIYORUM	KESİNLİKLE KATILIYORUM	KESİNLİKLE KATILIYORUM	KESİNLİKLE KATILIYORUM	KESİNLİKLE KATILIYORUM	KESİNLİKLE KATILIYORUM	KESİNLİKLE KATILIYORUM	KESİNLİKLE KATILIYORUM	KESİNLİKLE KATILIYORUM	KESİNLİKLE KATILIYORUM	KESİNLİKLE KATILIYORUM	KESİNLİKLE KATILIYORUM	KESİNLİKLE KATILIYORUM	KESİNLİKLE KATILIYORUM	KESİNLİKLE KATILIYORUM
erkek	38	evli	yok	11-13	spor yöneticiliği	yok	KATILIYORUM	KATILIYORUM	biraz katılıyorum	KATILIYORUM	KATILIYORUM	KATILIYORUM	KATILIYORUM	KATILIYORUM	biraz katılıyorum	KATILIYORUM	KATILIYORUM	KATILIYORUM	KATILIYORUM	KATILIYORUM	KATILIYORUM	KATILIYORUM	KATILIYORUM	KATILIYORUM	KATILIYORUM	KATILIYORUM	KATILIYORUM	KATILIYORUM	BİRAZ KATILIYORUM	KATILIYORUM	KATILIYORUM	KATILIYORUM	KATILIYORUM	KATILIYORUM	KATILIYORUM	KATILIYORUM	KATILIYORUM	KATILIYORUM	BİRAZ KATILIYORUM	KATILIYORUM	KATILIYORUM	KATILIYORUM	KATILMIYORUM	KATILIYORUM	KATILIYORUM	KATILIYORUM	KATILIYORUM	KATILIYORUM	KATILIYORUM
kadın	37	bekar	1	11-13	diğer	yok	biraz katılıyorum	biraz katılıyorum	biraz katılıyorum	biraz katılıyorum	biraz katılıyorum	KATILMIYORUM	KATILIYORUM	KATILMIYORUM	biraz katılıyorum	biraz katılıyorum	KATILMIYORUM	biraz katılıyorum	biraz katılıyorum	KATILIYORUM	KATILMIYORUM, KATILIYORUM	biraz katılıyorum	KESİNLİKLE KATILIYORUM	KATILIYORUM	KATILIYORUM	KATILIYORUM	BİRAZ KATILIYORUM	KATILIYORUM	KATILIYORUM	KATILIYORUM	KATILIYORUM	KATILIYORUM	KATILMIYORUM, KATILIYORUM	KATILIYORUM	KATILIYORUM	KATILIYORUM	KATILIYORUM	KATILIYORUM	KATILIYORUM	KATILIYORUM	KATILIYORUM	KATILIYORUM	KATILIYORUM	KATILIYORUM	KATILIYORUM	KATILIYORUM	KATILIYORUM	KATILIYORUM	KATILIYORUM
erkek	31	evli	yok	2-4	spor yöneticiliği	yüksek lisans	kesinlikle katılmıyorum	KATILIYORUM	KATILIYORUM	biraz katılıyorum	KATILIYORUM	KATILIYORUM	KATILIYORUM	KATILIYORUM	KATILIYORUM	KATILIYORUM	biraz katılıyorum	biraz katılıyorum	KATILIYORUM	KATILIYORUM	KATILIYORUM	KATILIYORUM	KESİNLİKLE KATILIYORUM	KESİNLİKLE KATILIYORUM	KATILIYORUM	KATILIYORUM	BİRAZ KATILIYORUM	KATILIYORUM	KATILIYORUM	KESİNLİKLE KATILIYORUM	KESİNLİKLE KATILIYORUM	KATILIYORUM	KATILIYORUM	KATILIYORUM	KESİNLİKLE KATILIYORUM	KESİNLİKLE KATILIYORUM	KATILIYORUM	KATILIYORUM	BİRAZ KATILIYORUM	BİRAZ KATILIYORUM	BİRAZ KATILIYORUM	BİRAZ KATILIYORUM	KATILMIYORUM	KATILMIYORUM	KATILMIYORUM	KATILMIYORUM	BİRAZ KATILIYORUM	BİRAZ KATILIYORUM	KATILMIYORUM
kadın	41	bekar	1	11-13	spor yöneticiliği	yüksek lisans	biraz katılıyorum	biraz katılıyorum	biraz katılıyorum	biraz katılıyorum	biraz katılıyorum	biraz katılıyorum	biraz katılıyorum	biraz katılıyorum	biraz katılıyorum	biraz katılıyorum	biraz katılıyorum	biraz katılıyorum	biraz katılıyorum	biraz katılıyorum	biraz katılıyorum	biraz katılıyorum	BİRAZ KATILIYORUM	BİRAZ KATILIYORUM	BİRAZ KATILIYORUM	BİRAZ KATILIYORUM	BİRAZ KATILIYORUM	BİRAZ KATILIYORUM	BİRAZ KATILIYORUM	BİRAZ KATILIYORUM	BİRAZ KATILIYORUM	BİRAZ KATILIYORUM	BİRAZ KATILIYORUM	BİRAZ KATILIYORUM	BİRAZ KATILIYORUM	BİRAZ KATILIYORUM	BİRAZ KATILIYORUM	BİRAZ KATILIYORUM	KATILMIYORUM	KATILIYORUM	KATILIYORUM	BİRAZ KATILIYORUM	BİRAZ KATILIYORUM	KATILMIYORUM	KATILMIYORUM	KATILIYORUM	KATILMIYORUM	KATILIYORUM	KATILIYORUM
erkek	37	evli	1	11-13	spor yöneticiliği	yok	KATILIYORUM	KATILIYORUM	biraz katılıyorum	biraz katılıyorum	KATILIYORUM	biraz katılıyorum	biraz katılıyorum	biraz katılıyorum	KATILIYORUM	biraz katılıyorum	KATILIYORUM	KATILIYORUM	KATILIYORUM	biraz katılıyorum	biraz katılıyorum	biraz katılıyorum	KATILIYORUM	KATILIYORUM	KATILIYORUM	KATILIYORUM	KATILIYORUM	KATILIYORUM	BİRAZ KATILIYORUM	BİRAZ KATILIYORUM	BİRAZ KATILIYORUM	KATILIYORUM	KATILIYORUM	BİRAZ KATILIYORUM	KATILIYORUM	BİRAZ KATILIYORUM	KATILIYORUM	BİRAZ KATILIYORUM	KATILIYORUM	KATILIYORUM	KATILIYORUM	KATILIYORUM	BİRAZ KATILIYORUM	BİRAZ KATILIYORUM	BİRAZ KATILIYORUM	KATILIYORUM	BİRAZ KATILIYORUM	KATILIYORUM	BİRAZ KATILIYORUM
erkek	30	bekar	yok	2-4	antrenörlük	yüksek lisans	kesinlikle KATILMIYORUM seçenek, KATILIYORUM	KATILIYORUM	KATILIYORUM	biraz katılıyorum	biraz katılıyorum	biraz katılıyorum	KATILIYORUM	biraz katılıyorum	kesinlikle KATILIYORUM	kesinlikle KATILIYORUM	kesinlikle KATILMIYORUM seçenek, biraz katılıyorum	KATILMIYORUM	kesinlikle KATILIYORUM	biraz katılıyorum	KATILIYORUM	biraz katılıyorum	KESİNLİKLE KATILIYORUM	KATILIYORUM	KESİNLİKLE KATILIYORUM	KATILIYORUM	BİRAZ KATILIYORUM	KESİNLİKLE KATILIYORUM	BİRAZ KATILIYORUM	KESİNLİKLE KATILIYORUM	KESİNLİKLE KATILIYORUM	KATILIYORUM	BİRAZ KATILIYORUM, KATILIYORUM	KATILIYORUM	KATILIYORUM	KATILIYORUM	KATILIYORUM	BİRAZ KATILIYORUM	KATILIYORUM	KATILIYORUM	KESİNLİKLE KATILIYORUM	KESİNLİKLE KATILIYORUM	KESİNLİKLE KATILIYORUM	KATILIYORUM	BİRAZ KATILIYORUM	KATILIYORUM	KATILIYORUM	KATILIYORUM	BİRAZ KATILIYORUM
kadın	29	bekar	1	2-4	antrenörlük	yok	katılıyorum	kesinlikle KATILIYORUM	kesinlikle KATILIYORUM	kesinlikle KATILIYORUM	kesinlikle KATILIYORUM	kesinlikle KATILIYORUM	kesinlikle KATILIYORUM	kesinlikle KATILIYORUM	kesinlikle KATILIYORUM	kesinlikle KATILIYORUM	kesinlikle KATILIYORUM	kesinlikle KATILIYORUM	kesinlikle KATILIYORUM	kesinlikle KATILIYORUM	KATILIYORUM	kesinlikle KATILIYORUM	KESİNLİKLE KATILIYORUM	KESİNLİKLE KATILIYORUM	KESİNLİKLE KATILIYORUM	KESİNLİKLE KATILIYORUM	KESİNLİKLE KATILIYORUM	KESİNLİKLE KATILIYORUM	KESİNLİKLE KATILIYORUM	KESİNLİKLE KATILIYORUM	KESİNLİKLE KATILIYORUM	KESİNLİKLE KATILIYORUM	KESİNLİKLE KATILIYORUM	KESİNLİKLE KATILIYORUM	KESİNLİKLE KATILIYORUM	KESİNLİKLE KATILIYORUM	KESİNLİKLE KATILIYORUM	KESİNLİKLE KATILIYORUM	KESİNLİKLE KATILIYORUM	KESİNLİKLE KATILIYORUM	KATILIYORUM	KESİNLİKLE KATILIYORUM	KATILMIYORUM	KATILIYORUM	KATILIYORUM	KATILIYORUM	KESİNLİKLE KATILIYORUM	KESİNLİKLE KATILIYORUM	KESİNLİKLE KATILIYORUM
erkek	27	bekar	yok	5-7	spor yöneticiliği	yok	KATILIYORUM	kesinlikle KATILIYORUM	kesinlikle KATILIYORUM	KATILIYORUM	KATILIYORUM	KATILIYORUM	biraz katılıyorum	KATILIYORUM	KATILIYORUM	KATILIYORUM	KATILIYORUM	KATILIYORUM	KATILIYORUM	KATILIYORUM	biraz katılıyorum	KATILIYORUM	KATILIYORUM	KATILIYORUM	KATILIYORUM	KESİNLİKLE KATILIYORUM	KATILIYORUM	KATILIYORUM	KESİNLİKLE KATILIYORUM	KATILIYORUM	KATILIYORUM	KATILIYORUM	KATILIYORUM	KATILIYORUM	KATILIYORUM	KATILIYORUM	KESİNLİKLE KATILIYORUM	KATILIYORUM	KATILIYORUM	KESİNLİKLE KATILIYORUM	KESİNLİKLE KATILIYORUM	KESİNLİKLE KATILIYORUM	KESİNLİKLE KATILIYORUM	KATILIYORUM	BİRAZ KATILIYORUM	KATILIYORUM	KESİNLİKLE KATILIYORUM	KESİNLİKLE KATILIYORUM	KESİNLİKLE KATILIYORUM
kadın	32	bekar	1	2-4	antrenörlük	yok	KATILIYORUM	KATILIYORUM	KATILIYORUM	KATILIYORUM	kesinlikle KATILIYORUM	KATILIYORUM	KATILIYORUM	kesinlikle KATILIYORUM	kesinlikle KATILIYORUM	kesinlikle KATILIYORUM	KATILIYORUM	kesinlikle KATILIYORUM	kesinlikle KATILIYORUM	kesinlikle KATILIYORUM	KATILIYORUM	biraz katılıyorum	KESİNLİKLE KATILIYORUM	KESİNLİKLE KATILIYORUM	KESİNLİKLE KATILIYORUM	KESİNLİKLE KATILIYORUM	KESİNLİKLE KATILIYORUM	KESİNLİKLE KATILIYORUM	KESİNLİKLE KATILIYORUM	KESİNLİKLE KATILIYORUM	KESİNLİKLE KATILIYORUM	KESİNLİKLE KATILIYORUM	KESİNLİKLE KATILIYORUM	KESİNLİKLE KATILIYORUM	KESİNLİKLE KATILIYORUM	KESİNLİKLE KATILIYORUM	KESİNLİKLE KATILIYORUM	KESİNLİKLE KATILIYORUM	KESİNLİKLE KATILIYORUM	KESİNLİKLE KATILIYORUM	KESİNLİKLE KATILIYORUM	KESİNLİKLE KATILIYORUM	KESİNLİKLE KATILIYORUM	KESİNLİKLE KATILIYORUM	KATILIYORUM	KESİNLİKLE KATILIYORUM	KESİNLİKLE KATILIYORUM	KESİNLİKLE KATILIYORUM	KESİNLİKLE KATILIYORUM
erkek	33	evli	2	5-7	spor yönetciliği	yok	KATILIYORUM	KATILIYORUM	KATILIYORUM	KATILIYORUM	KATILIYORUM	KATILIYORUM	KATILIYORUM	KATILIYORUM	KATILIYORUM	KATILMIYORUM	biraz katılıyorum	KATILIYORUM	KATILIYORUM	KATILIYORUM	KATILIYORUM	KATILIYORUM	KATILIYORUM	KATILIYORUM	KATILIYORUM	KATILIYORUM	KATILIYORUM	KATILIYORUM	KATILIYORUM	KATILIYORUM	KATILIYORUM	KATILIYORUM	KATILIYORUM	KATILIYORUM	KATILIYORUM	KATILIYORUM	KATILIYORUM	KATILIYORUM	KATILIYORUM	KATILIYORUM	KATILIYORUM	KATILIYORUM	BİRAZ KATILIYORUM	KATILIYORUM	KATILIYORUM	KATILIYORUM	KATILIYORUM	KESİNLİKLE KATILIYORUM	KATILIYORUM
erkek	41	evli	4 ve daha fazla	8-10	diğer	yok	kesinlikle KATILMIYORUM seçenek	kesinlikle KATILMIYORUM seçenek	KATILIYORUM	biraz katılıyorum	biraz katılıyorum	KATILIYORUM	biraz katılıyorum	KATILMIYORUM	KATILMIYORUM	biraz katılıyorum	biraz katılıyorum	KATILIYORUM	KATILIYORUM	KATILIYORUM	KATILIYORUM	KATILIYORUM	KESİNLİKLE KATILIYORUM	KATILIYORUM	KESİNLİKLE KATILIYORUM	KESİNLİKLE KATILIYORUM	KESİNLİKLE KATILIYORUM	KATILIYORUM	KESİNLİKLE KATILIYORUM	KESİNLİKLE KATILIYORUM	KESİNLİKLE KATILIYORUM	KESİNLİKLE KATILIYORUM	KESİNLİKLE KATILIYORUM	KESİNLİKLE KATILIYORUM	KESİNLİKLE KATILIYORUM	KESİNLİKLE KATILIYORUM	KATILIYORUM	KESİNLİKLE KATILIYORUM	KATILIYORUM	KATILIYORUM	KESİNLİKLE KATILIYORUM	KATILIYORUM	KESİNLİKLE KATILIYORUM	KESİNLİKLE KATILIYORUM	KESİNLİKLE KATILIYORUM	KESİNLİKLE KATILIYORUM	KESİNLİKLE KATILIYORUM	KESİNLİKLE KATILIYORUM	KESİNLİKLE KATILIYORUM
erkek	30	bekar	yok	5-7	spor yöneticiliği	yüksek lisans	KATILIYORUM	KATILIYORUM	KATILIYORUM	KATILIYORUM	KATILIYORUM	biraz katılıyorum	KATILMIYORUM, biraz katılıyorum	biraz katılıyorum	biraz katılıyorum	KATILIYORUM	biraz katılıyorum	biraz katılıyorum	KATILMIYORUM	KATILIYORUM	biraz katılıyorum	biraz katılıyorum	BİRAZ KATILIYORUM	KATILIYORUM	KATILIYORUM	BİRAZ KATILIYORUM	BİRAZ KATILIYORUM	BİRAZ KATILIYORUM	KATILIYORUM	BİRAZ KATILIYORUM	KATILIYORUM	BİRAZ KATILIYORUM	BİRAZ KATILIYORUM	BİRAZ KATILIYORUM	BİRAZ KATILIYORUM	KATILIYORUM	KATILIYORUM	KATILIYORUM	BİRAZ KATILIYORUM	KATILIYORUM	KATILIYORUM	KATILIYORUM	KATILIYORUM	KATILIYORUM	BİRAZ KATILIYORUM	KATILIYORUM	KATILIYORUM	KATILIYORUM	KATILIYORUM
[truncated: 5 more columns]
